# Supplementary material for: Genetic Aberrations and Interaction of NEK2 and TP53 Accelerate Aggressiveness of Multiple Myeloma
Source: Adv Sci (Weinh). 2022 Jan 27;9(9):2104491. doi: 10.1002/advs.202104491 (PMC8948659; doi:10.1002/advs.202104491)
Supplement: Supplementary file 4 — Supplemental Table 3 [file ADVS-9-2104491-s003.xls]

## Sheet: 170605_IntervalBasedReport
	Supplemental Table 3：related to Figure 5. Differential amplified and deleted cytobands highly correlated with TP53 deletion in HEK293 cells by CGH array.
	Chr	Cytoband	Start	Stop	#Probes	Amplification	Deletion	Gene Names
	chr1	p36.33 - p36.12	746608	23805891	3677	0.145891	0	NCRNA00115, LOC643837, FAM41C, FLJ39609, SAMD11, NOC2L, KLHL17, PLEKHN1, C1orf170, HES4, ISG15, AGRN, C1orf159, MIR200B, MIR200A, MIR429, TTLL10, TNFRSF18, TNFRSF4, SDF4, B3GALT6, FAM132A, UBE2J2, LOC100128842, SCNN1D, ACAP3, PUSL1, CPSF3L, GLTPD1, TAS1R3, DVL1, MXRA8, AURKAIP1, CCNL2, LOC148413, MRPL20, LOC441869, TMEM88B, VWA1, ATAD3C, ATAD3B, ATAD3A, C1orf70, SSU72, MIB2, MMP23B, MMP23A, CDK11…
	chr1	p36.12 - p36.11	23805892	23905477	26	0.428094	0	ASAP3, E2F2, ID3
	chr1	p36.11 - p34.3	23905478	36101984	1996	0.145891	0	MDS2, RPL11, TCEB3, C1orf128, LYPLA2, GALE, HMGCL, FUCA1, CNR2, PNRC2, SFRS13A, MYOM3, IL22RA1, IL28RA, LOC284632, GRHL3, C1orf201, NIPAL3, RCAN3, C1orf130, SRRM1, CLIC4, RUNX3, SYF2, C1orf63, RHD, TMEM50A, RHCE, TMEM57, LDLRAP1, MAN1C1, SEPN1, FAM54B, LOC646471, C1orf135, PAQR7, STMN1, PAFAH2, EXTL1, SLC30A2, TRIM63, PDIK1L, GRRP1, ZNF593, CNKSR1, CATSPER4, CCDC21, SH3BGRL3, UBXN11, CD52, AIM1L,…
	chr1	p34.3	36101985	36529198	77	0.441777	0	PSMB2, C1orf216, CLSPN, EIF2C4, EIF2C1, EIF2C3
	chr1	p34.3 - p11.2	36529199	121304510	12653	0.145891	0	TEKT2, ADPRHL2, COL8A2, TRAPPC3, MAP7D1, THRAP3, C1orf113, FAM176B, STK40, LSM10, OSCP1, MRPS15, CSF3R, GRIK3, ZC3H12A, MEAF6, SNIP1, DNALI1, GNL2, RSPO1, C1orf109, CDCA8, EPHA10, MANEAL, YRDC, C1orf122, MTF1, INPP5B, SF3A3, FHL3, UTP11L, POU3F1, RRAGC, MYCBP, GJA9, RHBDL2, AKIRIN1, NDUFS5, MACF1, KIAA0754, BMP8A, LOC728448, PABPC4, SNORA55, HEYL, NT5C1A, HPCAL4, PPIE, BMP8B, OXCT2, TRIT1, MYCL1,…
	chr1	q21.1 - q44	144009907	249218792	15894	0.152077	0	LOC728855, LOC728875, PPIAL4C, PPIAL4B, PPIAL4A, C1orf152, NBPF9, PDE4DIP, SEC22B, NOTCH2NL, NBPF10, HFE2, TXNIP, POLR3GL, ANKRD34A, LIX1L, RBM8A, GNRHR2, PEX11B, ITGA10, ANKRD35, PIAS3, NUDT17, POLR3C, RNF115, CD160, PDZK1, GPR89A, GPR89C, PDZK1P1, LOC200030, NBPF11, LOC728989, PRKAB2, PDIA3P, FMO5, CHD1L, BCL9, ACP6, GJA5, GJA8, GPR89B, FLJ39739, NBPF14, PPIAL4D, PPIAL4F, NBPF15, NBPF16, PPIAL4…
	chr2	q22.1 - q22.2	141882067	142233006	67	0	-0.141339	LRP1B
	chr2	q32.1 - q34	186818658	213220140	3732	0.188929	0	ZC3H15, ITGAV, FAM171B, ZSWIM2, CALCRL, TFPI, GULP1, MIR561, DIRC1, COL3A1, MIR1245, COL5A2, WDR75, SLC40A1, ASNSD1, ANKAR, OSGEPL1, ORMDL1, PMS1, MSTN, C2orf88, HIBCH, INPP1, MFSD6, TMEM194B, NAB1, GLS, STAT1, STAT4, MYO1B, OBFC2A, SDPR, TMEFF2, PCGEM1, SLC39A10, DNAH7, STK17B, HECW2, CCDC150, GTF3C3, C2orf66, PGAP1, ANKRD44, SF3B1, COQ10B, HSPD1, HSPE1, MOBKL3, RFTN2, MARS2, BOLL, PLCL1, SATB2,…
	chr2	q34	213220141	213708221	75	0.38997	0	ERBB4, MIR548F2
	chr2	q34 - q37.3	213708222	243038331	4402	0.188929	0	IKZF2, SPAG16, VWC2L, BARD1, ABCA12, ATIC, FN1, MREG, PECR, TMEM169, XRCC5, MARCH4, SMARCAL1, RPL37A, IGFBP2, IGFBP5, TNP1, DIRC3, TNS1, CXCR2P, RUFY4, CXCR2, CXCR1, ARPC2, GPBAR1, AAMP, PNKD, TMBIM1, C2orf62, SLC11A1, CTDSP1, MIR26B, VIL1, USP37, RQCD1, PLCD4, ZNF142, BCS1L, RNF25, STK36, TTLL4, CYP27A1, PRKAG3, WNT6, WNT10A, CDK5R2, LOC151300, FEV, CRYBA2, MIR375, CCDC108, IHH, NHEJ1, SLC23A3, …
	chr3	p26.3 - p14.2	62075	59761281	9039	0	-0.102435	CHL1, CNTN6, CNTN4, IL5RA, TRNT1, CRBN, LRRN1, SETMAR, SUMF1, ITPR1, EGOT, BHLHE40, ARL8B, EDEM1, GRM7, LMCD1, LOH3CR2A, C3orf32, CAV3, OXTR, RAD18, SRGAP3, THUMPD3, LOC440944, SETD5, LHFPL4, MTMR14, CPNE9, BRPF1, OGG1, CAMK1, TADA3, ARPC4, TTLL3, RPUSD3, CIDEC, JAGN1, IL17RE, IL17RC, CRELD1, PRRT3, TMEM111, LOC401052, CIDECP, FANCD2, C3orf24, C3orf10, VHL, IRAK2, TATDN2, C3orf42, GHRL, GHRLOS, S…
	chr3	p14.2	59761282	60076736	63	0	-0.890977	FHIT
	chr3	p14.2 - p12.3	60076737	76414039	2268	0	-0.102435	FHIT, PTPRG, ID2B, C3orf14, FEZF2, CADPS, LOC285401, SYNPR, SNTN, C3orf49, THOC7, ATXN7, PSMD6, PRICKLE2, ADAMTS9, MIR548A2, MAGI1, SLC25A26, LRIG1, KBTBD8, SUCLG2, FAM19A1, FAM19A4, C3orf64, TMF1, UBA3, ARL6IP5, LMOD3, FRMD4B, MITF, FOXP1, MIR1284, EIF4E3, GPR27, PROK2, RYBP, SHQ1, GXYLT2, PPP4R2, FLJ10213, PDZRN3, CNTN3, FAM86D, MIR1324, FRG2C, ZNF717
	chr3	p12.3	76414040	76565027	31	0	-0.491349
	chr3	p12.3	76565028	76819140	49	0	-0.102435
	chr3	p12.3	76819141	76874707	12	0	-0.798905
	chr3	p12.3	76874708	77128760	51	0	-0.102435	ROBO2
	chr3	q11.2	95354663	95490674	8	0	-0.188359
	chr3	q11.2 - q13.13	95490675	109679450	1818	0	-0.300831	EPHA6, ARL6, CRYBG3, MINA, GABRR3, OR5AC2, OR5H1, OR5H14, OR5H15, OR5H6, OR5H2, OR5K4, OR5K3, OR5K1, OR5K2, CLDND1, GPR15, CPOX, ST3GAL6, DCBLD2, MIR548G, COL8A1, C3orf26, FILIP1L, TMEM30C, TBC1D23, NIT2, TOMM70A, LNP1, TMEM45A, GPR128, TFG, ABI3BP, IMPG2, SENP7, RG9MTD1, PCNP, ZBTB11, LOC100009676, RPL24, LOC285359, CEP97, FAM55C, NFKBIZ, LOC152225, ZPLD1, MIR548A3, ALCAM, CBLB, LOC100302640, LO…
	chr3	q13.13	109679451	109935977	11	0	-0.188359
	chr3	q13.13 - q22.1	109935978	129653466	3179	0	-0.107333	PVRL3, CD96, ZBED2, PLCXD2, PHLDB2, ABHD10, TAGLN3, TMPRSS7, C3orf52, MIR567, GCET2, SLC9A10, CD200, BTLA, ATG3, SLC35A5, CCDC80, CD200R1L, CD200R1, GTPBP8, C3orf17, BOC, WDR52, CCDC52, SIDT1, KIAA2018, NAA50, ATP6V1A, GRAMD1C, ZDHHC23, KIAA1407, QTRTD1, DRD3, ZNF80, TIGIT, MIR568, ZBTB20, GAP43, LSAMP, LOC285194, IGSF11, C3orf30, UPK1B, B4GALT4, CDGAP, TMEM39A, KTELC1, C3orf1, CD80, ADPRH, PLA1A…
	chr3	q22.1	129653467	129657960	1	0	-0.188359
	chr3	q22.1	129657961	133156803	580	0	-0.284181	TRH, ALG1L2, LOC729375, COL6A4P2, COL29A1, COL6A6, PIK3R4, ATP2C1, ASTE1, NEK11, NUDT16P, NUDT16, MRPL3, SNORA58, CPNE4, ACPP, DNAJC13, ACAD11, CCRL1, UBA5, NPHP3, NCRNA00119, TMEM108, BFSP2
	chr3	q22.1 - q22.3	133156804	136436632	496	0	-0.188359	BFSP2, CDV3, TOPBP1, TF, SRPRB, RAB6B, C3orf36, SLCO2A1, RYK, AMOTL2, ANAPC13, CEP63, KY, EPHB1, PPP2R3A, MSL2, PCCB, STAG1
	chr3	q26.1 - q26.31	165419288	171516070	881	0	-0.21849	BCHE, ZBBX, SERPINI2, WDR49, PDCD10, SERPINI1, GOLIM4, C3orf50, MIR551B, MECOM, TERC, ARPM1, MYNN, LRRC34, LRRIQ4, LRRC31, SAMD7, LOC100128164, SEC62, GPR160, PHC3, PRKCI, SKIL, CLDN11, SLC7A14, RPL22L1, EIF5A2, SLC2A2, TNIK, MIR569, PLD1
	chr3	q26.31	172724309	173553248	127	0	-0.205605	SPATA16, NLGN1
	chr4	p15.31 - p15.2	19990818	24406907	578	0.112336	0	SLIT2, MIR218-1, PACRGL, KCNIP4, NCRNA00099, GPR125, GBA3, PPARGC1A
	chr4	q13.1	62862052	62942082	18	0.301442	0	LPHN3
	chr4	q13.2 - q22.1	66838599	91083088	3481	0.131094	0	CENPC1, STAP1, UBA6, LOC550112, GNRHR, TMPRSS11D, TMPRSS11A, TMPRSS11F, SYT14L, LOC100130017, TMPRSS11BNL, TMPRSS11B, YTHDC1, TMPRSS11E, UGT2B17, UGT2B15, UGT2B10, UGT2A3, UGT2B7, UGT2B11, UGT2B28, UGT2B4, UGT2A1, UGT2A2, SULT1B1, SULT1E1, CSN1S1, CSN2, STATH, HTN3, HTN1, CSN1S2A, CSN1S2B, C4orf40, ODAM, C4orf7, CSN3, C4orf35, SMR3A, SMR3B, PROL1, MUC7, AMTN, AMBN, ENAM, IGJ, UTP3, RUFY3, GRSF1, …
	chr4	q22.1	91083089	92528908	213	0.237471	0	FAM190A, TMSL3
	chr4	q22.1 - q34.3	92528909	181639002	10852	0.131094	0	GRID2, ATOH1, SMARCAD1, HPGDS, PDLIM5, BMPR1B, UNC5C, PDHA2, C4orf37, RAP1GDS1, TSPAN5, EIF4E, METAP1, ADH5, ADH4, PCNAP1, ADH6, ADH1A, ADH1B, ADH1C, ADH7, C4orf17, RG9MTD2, MTTP, DAPP1, MAPKSP1, DNAJB14, H2AFZ, LOC256880, DDIT4L, EMCN, PPP3CA, BANK1, SLC39A8, NFKB1, MANBA, UBE2D3, CISD2, NHEDC1, NHEDC2, BDH2, CENPE, TACR3, CXXC4, TET2, PPA2, EEF1AL7, FLJ20184, INTS12, GSTCD, NPNT, TBCK, AIMP1, D…
	chr4	q34.3	181639003	182080239	31	0.475487	0
	chr4	q34.3 - q35.2	182080240	190742589	1266	0.131094	0	MGC45800, MIR1305, ODZ3, DCTD, FAM92A3, C4orf38, WWC2, CLDN22, CDKN2AIP, ING2, RWDD4A, C4orf41, STOX2, ENPP6, IRF2, CASP3, CCDC111, MLF1IP, ACSL1, SLED1, HELT, SLC25A4, KIAA1430, SNX25, LRP2BP, ANKRD37, UFSP2, C4orf47, CCDC110, PDLIM3, SORBS2, TLR3, FAM149A, CYP4V2, KLKB1, F11, MTNR1A, FAT1, ZFP42, TRIML2, TRIML1
	chr5	p15.33 - p11	42109	46115086	5490	0	-0.085899	PLEKHG4B, LRRC14B, CCDC127, SDHA, PDCD6, AHRR, LOC100310782, C5orf55, EXOC3, LOC25845, SLC9A3, CEP72, TPPP, ZDHHC11, BRD9, TRIP13, NKD2, SLC12A7, SLC6A19, SLC6A18, TERT, CLPTM1L, SLC6A3, LPCAT1, SDHAP3, LOC728613, MRPL36, NDUFS6, IRX4, IRX2, C5orf38, IRX1, LOC340094, ADAMTS16, KIAA0947, FLJ33360, MED10, UBE2QL1, LOC255167, NSUN2, SRD5A1, PAPD7, ADCY2, C5orf49, FASTKD3, MTRR, SEMA5A, SNORD123, TAS…
	chr5	q11.1 - q35.3	49559920	180712263	17195	0	-0.053956	EMB, PARP8, ISL1, PELO, ITGA1, ITGA2, MOCS2, FST, NDUFS4, ARL15, MIR581, HSPB3, SNX18, ESM1, GZMK, GZMA, CDC20B, GPX8, MIR449A, MIR449B, MIR449C, CCNO, DHX29, SKIV2L2, PPAP2A, RNF138P1, SLC38A9, DDX4, IL31RA, IL6ST, ANKRD55, MAP3K1, C5orf35, MIER3, GPBP1, ACTBL2, PLK2, GAPT, RAB3C, PDE4D, PART1, DEPDC1B, ELOVL7, ERCC8, NDUFAF2, C5orf43, ZSWIM6, FLJ37543, KIF2A, DIMT1L, IPO11, LRRC70, ISCA1L, HTR1…
	chr6	p25.3 - p11.1	219051	58713074	9077	0.088889	0	DUSP22, IRF4, EXOC2, HUS1B, LOC285768, FOXQ1, FOXF2, FOXC1, GMDS, C6orf195, MYLK4, WRNIP1, SERPINB1, SERPINB9, SERPINB6, DKFZP686I15217, NQO2, FAM136B, RIPK1, BPHL, TUBB2A, TUBB2B, PSMG4, SLC22A23, C6orf145, FAM50B, PRPF4B, C6orf146, C6orf201, PECI, CDYL, RPP40, PPP1R3G, LYRM4, FARS2, NRN1, F13A1, LOC285780, LY86, RREB1, SSR1, CAGE1, RIOK1, DSP, SNRNP48, BMP6, TXNDC5, MGC26597, MUTED, EEF1E1, SCA…
	chr6	q11.1 - q25.2	61971892	154640605	12347	0.087678	0	KHDRBS2, LGSN, PTP4A1, PHF3, EYS, MCART3P, BAI3, LMBRD1, COL19A1, COL9A1, FAM135A, C6orf57, SMAP1, B3GAT2, OGFRL1, MIR30C2, MIR30A, C6orf155, RIMS1, KCNQ5, KHDC1L, KHDC1, C6orf147, DPPA5, C6orf221, OOEP, DDX43, C6orf150, MTO1, EEF1A1, SLC17A5, CD109, COL12A1, COX7A2, TMEM30A, FILIP1, SENP6, MYO6, IMPG1, HTR1B, IRAK1BP1, PHIP, HMGN3, LCA5, SH3BGRL2, RNY4, ELOVL4, TTK, BCKDHB, FAM46A, IBTK, TPBG, U…
	chr6	q25.2 - q26	154640606	164387954	1464	0.16241	0	IPCEF1, CNKSR3, RBM16, TIAM2, TFB1M, CLDN20, NOX3, ARID1B, C6orf35, ZDHHC14, SNX9, SYNJ2, SERAC1, GTF2H5, TULP4, TMEM181, DYNLT1, SYTL3, EZR, OSTCL, RSPH3, TAGAP, FNDC1, SOD2, WTAP, ACAT2, TCP1, SNORA20, SNORA29, MRPL18, PNLDC1, MAS1, IGF2R, LOC729603, SLC22A1, SLC22A2, SLC22A3, LPAL2, LPA, PLG, MAP3K4, AGPAT4, C6orf59, PARK2, PACRG, LOC285796, QKI
	chr6	q26 - q27	164387955	170789786	877	0.087678	0	C6orf118, PDE10A, C6orf176, LOC441177, T, PRR18, SFT2D1, BRP44L, RPS6KA2, MIR1913, RNASET2, FGFR1OP, CCR6, GPR31, TCP10L2, UNC93A, TTLL2, TCP10, C6orf123, C6orf124, MLLT4, HGC6.3, KIF25, FRMD1, DACT2, SMOC2, THBS2, WDR27, C6orf120, PHF10, TCTE3, C6orf70, C6orf122, C6orf208, LOC154449, DLL1, FAM120B
	chr7	p22.3 - p12.3	44944	48756643	7134	0.0503	0	FAM20C, PDGFA, PRKAR1B, HEATR2, SUN1, C7orf20, ADAP1, COX19, CYP2W1, C7orf50, MIR339, GPR146, GPER, ZFAND2A, UNCX, MICALL2, INTS1, MAFK, TMEM184A, PSMG3, KIAA1908, TFAMP1, ELFN1, MAD1L1, FTSJ2, NUDT1, SNX8, EIF3B, CHST12, LFNG, C7orf27, IQCE, TTYH3, AMZ1, GNA12, CARD11, SDK1, FOXK1, KIAA0415, RADIL, PAPOLB, MMD2, RNF216L, RBAK, LOC389458, WIPI2, SLC29A4, TNRC18, FBXL18, MIR589, ACTB, FSCN1, RNF21…
	chr7	p12.3 - p11.2	48774184	57524939	872	0	-0.10721	CDC14C, VWC2, ZPBP, C7orf72, IKZF1, FIGNL1, DDC, GRB10, COBL, POM121L12, HPVC1, VSTM2A, SEC61G, EGFR, LANCL2, VOPP1, LOC442308, FKBP9L, SEPT14, ZNF713, MRPS17, GBAS, PSPH, CCT6A, SNORA15, SUMF2, PHKG1, CHCHD2, LOC389493, LOC650226, DKFZp434L192, ZNF479, LOC642006, ZNF716
	chr7	q11.21 - q22.1	66267965	102335289	5056	0	-0.096782	RABGEF1, LOC729156, C7orf42, SBDS, TYW1, PMS2L4, STAG3L4, AUTS2, WBSCR17, CALN1, TYW1B, SBDSP, SPDYE7P, POM121, NSUN5C, LOC541473, STAG3L3, PMS2L2, SPDYE8P, LOC100093631, GTF2IP1, NCF1B, GTF2IRD2P, NSUN5, TRIM50, FKBP6, FZD9, BAZ1B, BCL7B, TBL2, MLXIPL, VPS37D, DNAJC30, WBSCR22, STX1A, WBSCR26, ABHD11, CLDN3, CLDN4, WBSCR27, WBSCR28, ELN, LIMK1, EIF4H, MIR590, LAT2, RFC2, CLIP2, GTF2IRD1, GTF2I, …
	chr7	q22.1 - q22.3	102335290	105143023	513	0	-0.32886	FAM185A, FBXL13, LRRC17, ARMC10, NAPEPLD, RPL19P12, DPY19L2P2, PMPCB, DNAJC2, PSMC2, SLC26A5, RELN, ORC5L, LHFPL3, LOC723809, LOC100216545, MLL5, SRPK2, PUS7
	chr7	q22.3 - q32.1	105143024	128650778	4434	0	-0.096782	PUS7, RINT1, EFCAB10, ATXN7L1, FLJ23834, SYPL1, NAMPT, FLJ36031, PIK3CG, PRKAR2B, HBP1, COG5, GPR22, DUS4L, BCAP29, LOC286002, SLC26A4, CBLL1, SLC26A3, DLD, LAMB1, LAMB4, NRCAM, PNPLA8, THAP5, DNAJB9, C7orf66, EIF3IP1, IMMP2L, LRRN3, DOCK4, ZNF277, IFRD1, C7orf53, TMEM168, C7orf60, GPR85, LOC401397, PPP1R3A, FOXP2, MDFIC, TFEC, TES, CAV2, CAV1, MET, CAPZA2, ST7OT1, ST7, ST7OT4, ST7OT2, ST7OT3, WN…
	chr7	q32.1 - q32.2	128650779	129246969	109	0	-0.289322	TNPO3, LOC286016, LOC407835, TSPAN33, SMO, AHCYL2, FAM40B
	chr7	q32.2 - q35	129246970	146458987	3180	0	-0.096782	NRF1, MIR182, MIR96, MIR183, UBE2H, ZC3HC1, KLHDC10, TMEM209, C7orf45, CPA2, CPA4, CPA5, CPA1, TSGA14, MEST, MESTIT1, MIR335, COPG2, TSGA13, KLF14, MIR29A, MIR29B1, FLJ43663, MKLN1, PODXL, PLXNA4, CHCHD3, EXOC4, LRGUK, SLC35B4, AKR1B1, AKR1B10, AKR1B15, BPGM, CALD1, AGBL3, TMEM140, C7orf49, WDR91, STRA8, CNOT4, NUP205, PL-5283, SLC13A4, FAM180A, LUZP6, MTPN, CHRM2, MIR490, PTN, DGKI, CREB3L2, AKR…
	chr7	q35 - q36.1	146458988	149115683	535	0.044205	0	CNTNAP2, MIR548I4, MIR548F4, MIR548F3, C7orf33, CUL1, EZH2, PDIA4, ZNF786, ZNF425, ZNF398, ZNF282, ZNF212, ZNF783
	chr7	q36.1	149115684	149121021	1	0	-0.096782
	chr7	q36.1	149121022	151580803	454	0	-0.206558	ZNF777, ZNF746, ZNF767, KRBA1, ZNF467, SSPO, ZNF862, LOC401431, ATP6V0E2, ACTR3C, LRRC61, C7orf29, RARRES2, REPIN1, ZNF775, LOC728743, GIMAP8, GIMAP7, GIMAP4, GIMAP6, GIMAP2, GIMAP1, GIMAP5, LOC100128542, TMEM176B, TMEM176A, ABP1, KCNH2, NOS3, ATG9B, ABCB8, ACCN3, CDK5, SLC4A2, FASTK, TMUB1, AGAP3, GBX1, ASB10, ABCF2, CHPF2, MIR671, SMARCD3, NUB1, WDR86, CRYGN, RHEB, PRKAG2
	chr7	q36.1 - q36.3	151580804	155361557	515	0	-0.096782	GALNTL5, GALNT11, MLL3, FABP5L3, LOC100128822, XRCC2, ACTR3B, DPP6, LOC100132707, PAXIP1, LOC202781, HTR5A, INSIG1, EN2, CNPY1
	chr7	q36.3	155361558	158635571	608	0	-0.36073	RBM33, SHH, C7orf4, C7orf13, RNF32, LMBR1, NOM1, MNX1, UBE3C, DNAJB6, PTPRN2, MIR153-2, MIR595, NCAPG2, ESYT2
	chr7	q36.3	158635572	159075079	60	0	-0.56721	WDR60, LOC154822, VIPR2
	chr7	q36.3	159075080	159118566	3	0	-0.36073
	chr8	p23.3 - p22	193250	17228732	2346	0.064817	0	ZNF596, FBXO25, C8orf42, ERICH1, DLGAP2, CLN8, MIR596, ARHGEF10, KBTBD11, MYOM2, CSMD1, MCPH1, ANGPT2, AGPAT5, XKR5, DEFB1, DEFA6, DEFA4, DEFA10P, DEFA1B, DEFA1, DEFA3, DEFA5, FAM90A14, FAM90A13, LOC349196, FAM90A5, FAM90A20, FAM66B, DEFB109P1B, ZNF705G, DEFB103A, DEFB103B, SPAG11B, DEFB104A, DEFB104B, DEFB106B, DEFB106A, DEFB105B, DEFB105A, DEFB107B, DEFB107A, FAM90A7, FAM90A19, FAM90A18, FAM90A…
	chr8	p22 - p11.1	17320126	43527965	3749	0	-0.120226	SLC7A2, PDGFRL, MTUS1, FGL1, PCM1, ASAH1, NAT1, NAT2, PSD3, SH2D4A, CSGALNACT1, INTS10, LPL, SLC18A1, ATP6V1B2, LZTS1, GFRA2, DOK2, XPO7, NPM2, FGF17, EPB49, FAM160B2, NUDT18, HR, REEP4, LGI3, SFTPC, BMP1, PHYHIP, MIR320A, POLR3D, PIWIL2, SLC39A14, PPP3CC, SORBS3, PDLIM2, C8orf58, KIAA1967, BIN3, FLJ14107, EGR3, PEBP4, RHOBTB2, TNFRSF10B, TNFRSF10C, TNFRSF10D, TNFRSF10A, CHMP7, R3HCC1, LOXL2, ENT…
	chr8	q11.1 - q22.3	47502266	104131950	7278	0	-0.133546	BEYLA, KIAA0146, CEBPD, PRKDC, MCM4, UBE2V2, EFCAB1, SNAI2, C8orf22, SNTG1, PXDNL, PCMTD1, ST18, FAM150A, RB1CC1, NPBWR1, OPRK1, ATP6V1H, RGS20, TCEA1, LYPLA1, MRPL15, SOX17, RP1, XKR4, SBF1P1, TMEM68, TGS1, LYN, RPS20, SNORD54, MOS, PLAG1, CHCHD7, SDR16C5, SDR16C6, PENK, IMPAD1, C8orf71, FAM110B, UBXN2B, CYP7A1, SDCBP, NSMAF, TOX, CA8, RAB2A, CHD7, CLVS1, ASPH, NKAIN3, LOC643763, GGH, TTPA, YTHD…
	chr8	q22.3	104131951	104459447	62	0	-0.403678	C8orf56, BAALC, FZD6, CTHRC1, SLC25A32, DCAF13
	chr8	q22.3 - q24.3	104459448	144673346	5192	0	-0.133546	RIMS2, TM7SF4, DPYS, LRP12, ZFPM2, OXR1, ABRA, ANGPT1, RSPO2, EIF3E, TTC35, TMEM74, TRHR, NUDCD1, ENY2, PKHD1L1, EBAG9, GOLSYN, KCNV1, CSMD3, MIR2053, TRPS1, EIF3H, UTP23, RAD21, C8orf85, SLC30A8, MED30, EXT1, SAMD12, TNFRSF11B, COLEC10, MAL2, NOV, ENPP2, TAF2, DSCC1, DEPDC6, COL14A1, MRPL13, MTBP, SNTB1, HAS2, HAS2AS, ZHX2, DERL1, WDR67, FAM83A, LOC100131726, C8orf76, ZHX1, ATAD2, WDYHV1, FBXO32…
	chr8	q24.3	144673347	144796530	22	0.218427	0	EEF1D, TIGD5, PYCRL, TSTA3, ZNF623, ZNF707, BREA2, LOC100130274
	chr8	q24.3	144796531	146274835	251	0	-0.133546	MAPK15, FAM83H, SCRIB, MIR937, PUF60, NRBP2, EPPK1, PLEC1, MIR661, PARP10, GRINA, SPATC1, OPLAH, EXOSC4, GPAA1, CYC1, SHARPIN, MAF1, KIAA1875, C8orf30A, HEATR7A, SCXB, SCXA, BOP1, HSF1, DGAT1, SCRT1, C8ORFK29, FBXL6, GPR172A, ADCK5, CPSF1, MIR939, MIR1234, SLC39A4, VPS28, NFKBIL2, CYHR1, KIFC2, FOXH1, PPP1R16A, GPT, MFSD3, RECQL4, LRRC14, LRRC24, MGC70857, KIAA1688, ZNF251, ZNF34, RPL8, ZNF517, Z…
	chr9	p24.3 - p24.1	204193	8925777	1325	0	-0.219321	C9orf66, DOCK8, KANK1, DMRT1, DMRT3, DMRT2, SMARCA2, FLJ35024, VLDLR, KCNV2, KIAA0020, RFX3, GLIS3, C9orf70, SLC1A1, C9orf68, PPAPDC2, CDC37L1, AK3, RCL1, MIR101-2, JAK2, INSL6, INSL4, RLN2, RLN1, C9orf46, CD274, PDCD1LG2, KIAA1432, ERMP1, MLANA, KIAA2026, RANBP6, IL33, TPD52L3, UHRF2, GLDC, KDM4C, C9orf123, PTPRD
	chr9	p24.1 - p23	8925778	9774829	162	0	-0.445908	PTPRD
	chr9	p23 - p13.3	9774830	33225787	2948	0	-0.219321	PTPRD, TYRP1, C9orf150, MPDZ, NFIB, ZDHHC21, CER1, FREM1, LOC389705, TTC39B, SNAPC3, PSIP1, C9orf93, BNC2, CNTLN, SH3GL2, ADAMTSL1, FAM154A, RRAGA, HAUS6, SCARNA8, PLIN2, DENND4C, RPS6, ACER2, SLC24A2, MLLT3, KIAA1797, MIR491, PTPLAD2, MIR548H2, IFNB1, IFNW1, IFNA21, IFNA4, IFNA7, IFNA10, IFNA16, IFNA17, IFNA14, IFNA5, KLHL9, IFNA6, IFNA13, IFNA2, IFNA8, IFNA1, LOC554202, IFNE, MIR31, MTAP, C9orf…
	chr9	p13.3 - p13.2	33287845	38283646	859	0	-0.080439	SUGT1P1, NFX1, AQP7, AQP3, NOL6, ANXA2P2, PTENP1, PRSS3, UBE2R2, UBAP2, SNORD121B, SNORD121A, DCAF12, UBAP1, KIF24, NUDT2, KIAA1161, C9orf24, C9orf25, DNAI1, ENHO, CNTFR, LOC415056, C9orf23, DCTN3, ARID3C, SIGMAR1, GALT, IL11RA, CCL27, CCL19, CCL21, C9orf144B, C9orf144, KIAA1045, DNAJB5, C9orf131, VCP, FANCG, PIGO, STOML2, KIAA1539, UNC13B, LOC158381, RUSC2, FAM166B, TESK1, CD72, SIT1, RMRP, CCDC…
	chr9	q13 - q21.33	68497322	88408186	2463	0	-0.083951	PGM5P2, LOC440896, FOXD4L6, CBWD6, ANKRD20A4, CCDC29, LOC100133920, FOXD4L5, FOXD4L2, FOXD4L4, CBWD3, CBWD5, FOXD4L3, LOC572558, PGM5, C9orf71, PIP5K1B, FAM122A, PRKACG, FXN, TJP2, FAM189A2, APBA1, PTAR1, C9orf135, MAMDC2, SMC5, KLF9, TRPM3, MIR204, TMEM2, FAM108B1, C9orf85, C9orf57, GDA, ZFAND5, TMC1, ALDH1A1, ANXA1, RORB, TRPM6, C9orf40, C9orf41, C9orf95, OSTF1, MIR548H3, PCSK5, RFK, RPSAP9, GC…
	chr9	q21.33 - q22.2	88408187	93564260	642	0.012866	0	LOC389765, NAA35, GOLM1, C9orf153, ISCA1, ZCCHC6, GAS1, LOC440173, C9orf170, DAPK1, CTSL1, CTSL3, C9orf79, FAM75C1, CDK20, LOC645961, SPIN1, NXNL2, LOC286238, C9orf47, S1PR3, SHC3, CKS2, SECISBP2, SEMA4D, GADD45G, LOC100129066, DIRAS2, SYK
	chr9	q22.2	93564261	93564318	5	0.647672	0	SYK
	chr9	q22.2 - q22.31	93564319	94652948	161	0.012866	0	SYK, AUH, NFIL3, ROR2
	chr9	q22.31	94652949	94861403	35	0	-0.083951	ROR2, SPTLC1
	chr9	q22.31 - q22.32	94861404	99227622	718	0	-0.171797	SPTLC1, LOC100128076, C9orf44, IARS, SNORA84, NOL8, CENPP, OGN, OMD, ASPN, ECM2, IPPK, BICD2, ANKRD19, ZNF484, FGD3, SUSD3, C9orf89, NINJ1, WNK2, C9orf129, FAM120AOS, FAM120A, PHF2, BARX1, PTPDC1, MIRLET7A1, MIRLET7F1, MIRLET7D, ZNF169, FAM22F, HIATL1, FBP2, FBP1, C9orf3, MIR2278, MIR23B, MIR27B, MIR24-1, FANCC, PTCH1, C9orf130, C9orf102, NCRNA00092, HSD17B3, SLC35D2, ZNF367, HABP4
	chr9	q22.32 - q22.33	99227623	99996782	87	0	-0.083951	HABP4, CDC14B, C9orf21, LOC441455, ZNF510, ZNF782, LOC441454, FAM22G, HIATL2, CTSL2, LOC340508, ZNF322B
	chr9	q31.1 - q34.13	106433699	135817954	4678	0.089445	0	SMC2, OR13F1, OR13C4, OR13C3, OR13C8, OR13C5, OR13C2, OR13C9, OR13D1, NIPSNAP3A, NIPSNAP3B, LOC286367, ABCA1, SLC44A1, FSD1L, FKTN, TAL2, TMEM38B, ZNF462, MIR548Q, RAD23B, KLF4, ACTL7B, ACTL7A, IKBKAP, C9orf6, CTNNAL1, C9orf5, MIR32, C9orf4, EPB41L4B, PTPN3, PALM2, PALM2-AKAP2, AKAP2, C9orf152, TXN, TXNDC8, SVEP1, MUSK, LPAR1, OR2K2, KIAA0368, ZNF483, PTGR1, DNAJC25, DNAJC25-GNG10, GNG10, C9orf84…
	chr10	p15.3 - p12.2	213451	24299705	3635	0.116628	0	ZMYND11, DIP2C, C10orf108, LARP4B, GTPBP4, IDI2, C10orf110, IDI1, WDR37, NCRNA00200, ADARB2, PFKP, PITRM1, KLF6, LOC100216001, LOC338588, AKR1E2, tAKR, AKR1C1, AKR1C2, AKR1C3, AKR1CL1, AKR1C4, UCN3, TUBAL3, NET1, CALML5, CALML3, ASB13, C10orf18, GDI2, ANKRD16, FBXO18, IL15RA, IL2RA, RBM17, PFKFB3, PRKCQ, SFMBT2, ITIH5, ITIH2, KIN, ATP5C1, TAF3, FLJ45983, GATA3, SFTA1P, LOC254312, CUGBP2, USP6NL, …
	chr10	p12.2	24304048	24338163	6	0	-0.523652	KIAA1217
	chr10	p12.2 - p11.23	24338164	29899114	924	0	-0.440128	KIAA1217, PRINS, MIR603, ARHGAP21, PRTFDC1, ENKUR, THNSL1, LOC100128811, GPR158, MYO3A, GAD2, APBB1IP, C10orf50, LOC731789, PDSS1, ABI1, NCRNA00202, ANKRD26, YME1L1, MASTL, ACBD5, LOC387646, PTCHD3, RAB18, MKX, ARMC4, MPP7, WAC, BAMBI, LYZL1, LOC387647, SVIL, MIR604, MIR938
	chr10	p11.23	29899115	30020631	25	0	-0.523652	SVIL
	chr10	p11.23	30020632	30697958	96	0	-0.646951	SVIL, KIAA1462, MTPAP, LOC729668
	chr10	p11.23	30697959	31000928	57	0	-0.82861	MAP3K8, LYZL2
	chr10	p11.23 - p11.21	31000929	36405450	765	0	-0.646951	ZNF438, LOC220930, ZEB1, ARHGAP12, KIF5B, EPC1, CCDC7, C10orf68, ITGB1, NRP1, PARD3, CUL2, CREM, CCNY, GJD4, FZD8
	chr10	p11.21	36405451	36438378	1	0	-0.523652
	chr10	p11.21 - p11.1	36438379	38467299	219	0	-0.381442	ANKRD30A, ZNF248, ZNF25, ZNF33A, ZNF37A, LOC100129055
	chr10	p11.1	38467300	38474475	1	0	-0.523652	LOC100129055
	chr10	q21.2 - q25.3	63217080	118616566	8420	0	-0.1553	C10orf107, ARID5B, RTKN2, ZNF365, ADO, EGR2, NRBF2, JMJD1C, MIR1296, LOC84989, REEP3, ANXA2P3, CTNNA3, LRRTM3, DNAJC12, SIRT1, HERC4, MYPN, ATOH7, PBLD, HNRNPH3, RUFY2, DNA2, SLC25A16, TET1, CCAR1, SNORD98, STOX1, DDX50, DDX21, KIAA1279, SRGN, VPS26A, SUPV3L1, HKDC1, HK1, TACR2, TSPAN15, NEUROG3, C10orf35, COL13A1, H2AFY2, AIFM2, TYSND1, SAR1A, PPA1, NPFFR1, LRRC20, EIF4EBP2, NODAL, KIAA1274, PRF…
	chr10	q25.3	118616567	118734601	24	0	-0.425042	KIAA1598
	chr10	q25.3 - q26.3	118734602	135421826	2468	0	-0.1553	KIAA1598, VAX1, KCNK18, SLC18A2, PDZD8, EMX2OS, EMX2, RAB11FIP2, CASC2, C10orf84, PRLHR, C10orf46, NANOS1, EIF3A, SNORA19, FAM45A, FAM45B, SFXN4, PRDX3, GRK5, RGS10, TIAL1, BAG3, INPP5F, C10orf119, SEC23IP, PPAPDC1A, WDR11, FGFR2, ATE1, NSMCE4A, TACC2, BTBD16, PLEKHA1, ARMS2, HTRA1, DMBT1, C10orf120, FLJ46361, CUZD1, FAM24B, LOC399815, FAM24A, C10orf88, PSTK, IKZF5, ACADSB, HMX3, HMX2, BUB3, GPR2…
	chr11	p15.3	11248767	11609237	68	0	-0.261827	GALNTL4, CSNK2A1P
	chr11	p15.1	18388572	18547828	33	0	-0.250472	GTF2H1, LDHA, LDHC, LDHAL6A, TSG101
	chr11	p12	38237889	38799921	30	0	-0.286637
	chr11	p11.2 - p11.12	47801688	49279552	139	0	-0.26929	NUP160, PTPRJ, OR4B1, OR4X2, OR4X1, OR4S1, OR4C3, OR4C45, OR4A47, FOLH1
	chr11	q13.1	63781865	65176931	299	0	-0.216817	MACROD1, FLRT1, STIP1, FERMT3, TRPT1, NUDT22, DNAJC4, VEGFB, FKBP2, PPP1R14B, PLCB3, BAD, GPR137, KCNK4, C11orf20, ESRRA, TRMT112, PRDX5, CCDC88B, RPS6KA4, MIR1237, SLC22A11, SLC22A12, NRXN2, RASGRP2, PYGM, SF1, MAP4K2, MEN1, CDC42BPG, EHD1, MIR192, MIR194-2, ATG2A, PPP2R5B, GPHA2, C11orf85, BATF2, ARL2, SNX15, SAC3D1, NAALADL1, CDCA5, ZFPL1, C11orf2, TM7SF2, ZNHIT2, FAU, MRPL49, SYVN1, SPDYC, CA…
	chr11	q13.2	67048044	67284307	43	0	-0.240203	ADRBK1, ANKRD13D, SSH3, LOC100130987, POLD4, CLCF1, RAD9A, PPP1CA, TBC1D10C, ATPGD1, RPS6KB2, PTPRCAP, CORO1B, GPR152, CABP4, TMEM134, AIP, PITPNM1, CDK2AP2
	chr11	q13.4 - q14.1	72505383	78792171	1114	0	-0.248824	ATG16L2, FCHSD2, P2RY2, P2RY6, ARHGEF17, RELT, FAM168A, PLEKHB1, RAB6A, MRPL48, CHCHD8, PAAF1, DNAJB13, UCP2, UCP3, C2CD3, PPME1, P4HA3, PGM2L1, KCNE3, LIPT2, POLD3, CHRDL2, RNF169, XRRA1, SPCS2, NEU3, OR2AT4, SLCO2B1, ARRB1, MIR326, RPS3, SNORD15A, SNORD15B, KLHL35, GDPD5, SERPINH1, MAP6, MOGAT2, DGAT2, UVRAG, WNT11, PRKRIR, C11orf30, LRRC32, GUCY2E, TSKU, ACER3, B3GNT6, CAPN5, OMP, MYO7A, GDPD4…
	chr11	q14.3	88513408	89656971	144	0	-0.221126	GRM5, TYR, NOX4, FOLH1B, TRIM77, TRIM49, TRIM53, TRIM64B, LOC729384
	chr11	q21	93295416	94114960	126	0	-0.244795	KIAA1731, SCARNA9, SNORA25, SNORA32, SNORD6, SNORA1, SNORA8, SNORD5, SNORA18, MIR1304, SNORA40, TAF1D, C11orf54, MED17, C11orf90, HEPHL1, PANX1, FOLR4, GPR83
	chr11	q22.3 - q25	106290831	134919657	4389	0.154397	0	GUCY1A2, CWF19L2, ALKBH8, ELMOD1, LOC643923, SLN, SLC35F2, RAB39, CUL5, ACAT1, NPAT, ATM, C11orf65, KDELC2, EXPH5, DDX10, C11orf87, ZC3H12C, RDX, FDX1, ARHGAP20, C11orf53, C11orf92, C11orf93, POU2AF1, BTG4, MIR34B, MIR34C, C11orf88, LAYN, SIK2, PPP2R1B, ALG9, FDXACB1, C11orf1, CRYAB, HSPB2, C11orf52, DIXDC1, DLAT, PIH1D2, C11orf57, TIMM8B, SDHD, IL18, TEX12, BCO2, PTS, C11orf34, NCAM1, TTC12, ANK…
	chr12	p13.33 - p13.31	189561	7798209	1335	0	-0.372465	IQSEC3, SLC6A12, SLC6A13, KDM5A, CCDC77, B4GALNT3, NINJ2, WNK1, HSN2, RAD52, ERC1, LOC100292680, FBXL14, WNT5B, ADIPOR2, CACNA2D4, LRTM2, DCP1B, CACNA1C, FKBP4, ITFG2, NRIP2, FOXM1, C12orf32, TULP3, TEAD4, TSPAN9, PRMT8, EFCAB4B, PARP11, CCND2, C12orf5, FGF23, FGF6, C12orf4, RAD51AP1, DYRK4, AKAP3, NDUFA9, GALNT8, KCNA6, KCNA1, KCNA5, NTF3, ANO2, VWF, CD9, PLEKHG6, TNFRSF1A, SCNN1A, LTBR, LOC6786…
	chr12	p13.31	7798210	8217701	81	0	-0.576881	APOBEC1, GDF3, DPPA3, CLEC4C, LOC360030, NANOG, SLC2A14, SLC2A3, FOXJ2, C3AR1
	chr12	p13.31 - p12.1	8217702	23576374	2173	0	-0.372465	C3AR1, NECAP1, CLEC4A, ZNF705A, FAM66C, FAM90A1, LOC653113, LOC389634, CLEC6A, CLEC4D, CLEC4E, AICDA, MFAP5, RIMKLB, A2ML1, PHC1, M6PR, KLRG1, LOC144571, A2M, PZP, LOC642846, DDX12, KLRB1, LOC374443, CLEC2D, CLECL1, CD69, KLRF1, CLEC2B, CLEC2A, CLEC12A, CLEC1B, CLEC12B, CLEC9A, CLEC1A, CLEC7A, OLR1, C12orf59, GABARAPL1, KLRD1, KLRK1, KLRC4, KLRC3, KLRC2, KLRC1, KLRA1, MAGOHB, STYK1, CSDA, TAS2R7,…
	chr12	p12.1	23576375	23817048	34	0	-0.655239	SOX5
	chr12	p12.1 - p11.1	23817049	34756209	1543	0	-0.372465	SOX5, MIR920, C12orf67, BCAT1, DAD1L, C12orf77, LRMP, CASC1, LYRM5, KRAS, IFLTD1, RASSF8, BHLHE41, SSPN, ITPR2, C12orf11, FGFR1OP2, TM7SF3, MED21, C12orf71, STK38L, ARNTL2, C12orf70, PPFIBP1, REP15, MRPS35, LOC100133893, KLHDC5, PTHLH, CCDC91, FAR2, ERGIC2, OVCH1, TMTC1, IPO8, CAPRIN2, TSPAN11, DDX11, FAM60A, FLJ13224, DENND5B, C12orf72, AMN1, H3F3C, C12orf35, BICD1, FGD4, DNM1L, YARS2, PKP2, SYT…
	chr12	q12	38503456	41236920	369	0	-0.273522	ALG10B, CPNE8, KIF21A, ABCD2, C12orf40, SLC2A13, LRRK2, CNTN1
	chr12	q12 - q21.31	41236921	82779390	6161	0	-0.348005	CNTN1, PDZRN4, GXYLT1, YAF2, ZCRB1, PPHLN1, PRICKLE1, ADAMTS20, PUS7L, IRAK4, TWF1, TMEM117, NELL2, DBX2, RACGAP1P, PLEKHA9, RNY5, MIR1975, ANO6, LOC400027, ARID2, SFRS2IP, SLC38A1, SLC38A2, SLC38A4, AMIGO2, LOC100233209, FAM113B, RPAP3, P11, RAPGEF3, SLC48A1, HDAC7, VDR, TMEM106C, COL2A1, SENP1, PFKM, ASB8, C12orf68, OR10AD1, H1FNT, ZNF641, ANP32D, C12orf54, OR8S1, LALBA, C12orf41, SNORA34, MIR1…
	chr12	q21.31	82779391	82872994	19	0	-0.853075	C12orf26
	chr12	q21.31 - q23.1	82872995	97114200	1698	0	-0.348005	C12orf26, TMTC2, SLC6A15, TSPAN19, LRRIQ1, ALX1, RASSF9, NTS, MGAT4C, C12orf50, C12orf29, CEP290, TMTC3, KITLG, DUSP6, WDR51B, GALNT4, ATP2B1, LOC338758, C12orf12, EPYC, KERA, LUM, DCN, BTG1, CLLU1OS, CLLU1, C12orf74, PLEKHG7, EEA1, NUDT4, NUDT4P1, UBE2N, MRPL42, SOCS2, CRADD, PLXNC1, CCDC41, LOC144486, TMCC3, MIR492, NDUFA12, NR2C1, FGD6, VEZT, MIR331, METAP2, USP44, NTN4, SNRPF, CCDC38, AMDHD1,…
	chr12	q23.1	97114201	97185083	13	0	-0.273522	C12orf63
	chr12	q23.1 - q24.33	97185084	133721266	5625	0	-0.170323	NEDD1, RMST, MIR1251, MIR135A2, LOC100128191, TMPO, SLC25A3, SNORA53, IKBIP, APAF1, ANKS1B, FAM71C, UHRF1BP1L, GOLGA2L1, MIR1827, ACTR6, DEPDC4, SCYL2, SLC17A8, NR1H4, GAS2L3, ANO4, SLC5A8, UTP20, ARL1, SPIC, MYBPC1, CHPT1, SYCP3, GNPTAB, DRAM1, CCDC53, NUP37, C12orf48, PMCH, IGF1, PAH, ASCL1, C12orf42, STAB2, NT5DC3, LOC253724, HSP90B1, C12orf73, TDG, GLT8D2, HCFC2, NFYB, TXNRD1, EID3, CHST11, S…
	chr12	q24.33	133721267	133732062	2	0	-0.273522	ZNF10
	chr13	q12.11 - q21.31	19535444	63410534	6550	0.052858	0	LOC348021, DKFZp686A1627, TUBA3C, LOC100101938, TPTE2, MPHOSPH8, PSPC1, ZMYM5, ZMYM2, GJA3, GJB2, GJB6, CRYL1, IFT88, IL17D, N6AMT2, XPO4, LATS2, SAP18, SKA3, MRP63, ZDHHC20, EFHA1, FGF9, SGCG, SACS, TNFRSF19, MIPEP, PCOTH, C1QTNF9B, SPATA13, MIR2276, C1QTNF9, PARP4, LOC374491, ATP12A, RNF17, CENPJ, LOC646405, PABPC3, FAM123A, MTMR6, NUPL1, ATP8A2, SHISA2, RNF6, CDK8, WASF3, GPR12, USP12, RPL21, …
	chr13	q21.31 - q21.33	63410535	68861449	531	0	-0.028621	OR7E156P, PCDH9
	chr13	q21.33 - q31.1	68861450	86651022	2036	0.052858	0	KLHL1, ATXN8OS, DACH1, C13orf37, C13orf34, DIS3, PIBF1, KLF5, KLF12, LOC647288, TBC1D4, COMMD6, UCHL3, LMO7, KCTD12, BTF3L1, CLN5, FBXL3, MYCBP2, SCEL, SLAIN1, EDNRB, POU4F1, RNF219, RBM26, NDFIP2, SPRY2, SLITRK1, SLITRK6
	chr13	q31.1 - q31.3	86651023	91936215	453	0	-0.03353	SLITRK5, LOC144776
	chr13	q31.3 - q32.2	91936216	98944497	1345	0.052858	0	MIR17HG, MIR17, MIR18A, MIR19A, MIR20A, MIR19B1, MIR92A1, GPC5, GPC6, DCT, TGDS, GPR180, SOX21, ABCC4, CLDN10, DZIP1, DNAJC3, UGGT2, HS6ST3, OXGR1, MBNL2, RAP2A, IPO5, FARP1, RNF113B
	chr13	q32.2 - q33.1	98944498	101938280	593	0	-0.023343	FARP1, STK24, SLC15A1, DOCK9, UBAC2, GPR18, GPR183, FKSG29, MIR623, TM9SF2, CLYBL, ZIC5, ZIC2, PCCA, A2LD1, TMTC4, NALCN
	chr13	q33.1 - q33.3	101938281	109219917	940	0.052858	0	NALCN, ITGBL1, FGF14, TPP2, C13orf39, LOC643677, C13orf27, KDELC1, BIVM, ERCC5, LOC121952, SLC10A2, DAOA, EFNB2, ARGLU1, FAM155A, LIG4, ABHD13, TNFSF13B
	chr14	q11.2 - q32.33	19728641	107287505	13531	0.137185	0	P704P, OR4Q3, OR4M1, OR4N2, OR4K2, OR4K5, OR4K1, OR4K15, OR4K14, OR4K13, OR4L1, OR4K17, OR4N5, OR11G2, OR11H6, OR11H4, TTC5, CCNB1IP1, SNORD126, MIR1201, RPPH1, PARP2, TEP1, KLHL33, OSGEP, APEX1, TMEM55B, PNP, RNASE10, RNASE9, RNASE11, RNASE12, OR6S1, ANG, RNASE4, EDDM3A, EDDM3B, RNASE6, RNASE1, RNASE3, RNASE2, METT11D1, SLC39A2, NDRG2, TPPP2, RNASE13, RNASE7, RNASE8, FLJ10357, ZNF219, C14orf176,…
	chr16	p11.2 - p11.1	33625939	35147508	102	0.188915	0	MIR1826, UBE2MP1, LOC283914, LOC146481
	chr16	q11.2 - q24.3	46552191	90143088	6236	0.183145	0	ANKRD26P1, SHCBP1, VPS35, ORC6L, MYLK3, C16orf87, GPT2, DNAJA2, NETO2, ITFG1, PHKB, ABCC12, ABCC11, LONP2, SIAH1, N4BP1, CBLN1, C16orf78, ZNF423, TMEM188, HEATR3, PAPD5, ADCY7, BRD7, NKD1, SNX20, NOD2, CYLD, SALL1, TOX3, CHD9, RBL2, AKTIP, RPGRIP1L, FTO, IRX3, IRX5, IRX6, MMP2, LPCAT2, CAPNS2, SLC6A2, CES4, CES1, CES7, LOC283856, GNAO1, DKFZP434H168, AMFR, NUDT21, OGFOD1, BBS2, MT4, MT3, MT2A, MT…
	chr17	p13.3 - p13.2	47546	5103979	967	0.185797	0	RPH3AL, C17orf97, FAM101B, VPS53, FAM57A, GEMIN4, ELP2P, GLOD4, RNMTL1, NXN, TIMM22, ABR, BHLHA9, TUSC5, YWHAE, CRK, MYO1C, INPP5K, LOC100306951, PITPNA, SLC43A2, SCARF1, RILP, PRPF8, TLCD2, C17orf91, MIR22, WDR81, SERPINF2, SERPINF1, SMYD4, RPA1, RTN4RL1, DPH1, OVCA2, MIR132, MIR212, HIC1, SMG6, SRR, TSR1, SNORD91B, SNORD91A, SGSM2, MNT, LOC284009, METT10D, PAFAH1B1, KIAA0664, MIR1253, RAP1GAP2,…
	chr17	p13.2 - p11.2	5114004	22154574	2599	0	-0.11281	C17orf87, RABEP1, NUP88, RPAIN, C1QBP, DHX33, DERL2, MIS12, LOC728392, NLRP1, WSCD1, AIPL1, FAM64A, PITPNM3, KIAA0753, TXNDC17, MED31, C17orf100, SLC13A5, XAF1, FBXO39, TEKT1, ALOX12P2, ALOX12, RNASEK, C17orf49, MIR195, MIR497, BCL6B, SLC16A13, SLC16A11, CLEC10A, ASGR2, ASGR1, DLG4, ACADVL, MIR324, DVL2, PHF23, GABARAP, DULLARD, C17orf81, CLDN7, SLC2A4, YBX2, EIF5A, GPS2, NEURL4, ACAP1, KCTD11, T…
	chr17	q11.1 - q12	25403446	34444782	1588	0	-0.080569	WSB1, KSR1, LGALS9, NOS2, C17orf108, NLK, PYY2, PPY2, FLJ40504, TMEM97, IFT20, TNFAIP1, POLDIP2, TMEM199, SEBOX, VTN, SARM1, SLC46A1, SLC13A2, FOXN1, UNC119, PIGS, ALDOC, SPAG5, FLJ25006, LOC645851, KIAA0100, SDF2, SUPT6H, PROCA1, RAB34, RPL23A, SNORD42B, SNORD4A, SNORD42A, SNORD4B, TLCD1, NEK8, TRAF4, C17orf63, ERAL1, MIR451, MIR144, FLOT2, DHRS13, PHF12, SEZ6, PIPOX, MYO18A, TIAF1, CRYBA1, NUFI…
	chr17	q12	34444783	34475514	6	0	-0.760476
	chr17	q12 - q23.3	34475515	62007163	4286	0	-0.080569	TBC1D3B, CCL3L3, CCL3L1, CCL4L2, CCL4L1, TBC1D3C, TBC1D3H, TBC1D3G, ZNHIT3, MYO19, PIGW, GGNBP2, DHRS11, MRM1, LHX1, AATF, ACACA, C17orf78, TADA2A, DUSP14, SYNRG, DDX52, HNF1B, LOC284100, TBC1D3, TBC1D3F, MRPL45, GPR179, SOCS7, ARHGAP23, SRCIN1, C17orf96, MLLT6, CISD3, PCGF2, PSMB3, PIP4K2B, CWC25, C17orf98, RPL23, SNORA21, LASP1, FBXO47, PLXDC1, ARL5C, CACNB1, RPL19, STAC2, LOC90110, FBXL20, MED…
	chr17	q23.3 - q24.1	62007164	62963300	139	0.173078	0	CD79B, SCN4A, C17orf72, ICAM2, ERN1, SNORD104, SNORA76, TEX2, PECAM1, C17orf60, POLG2, DDX5, CCDC45, SMURF2, LOC146880, PLEKHM1P, LRRC37A3, FLJ32065
	chr17	q24.1 - q25.3	62963301	81108062	2914	0	-0.080569	FLJ32065, GNA13, RGS9, AXIN2, CCDC46, APOH, PRKCA, MIR634, CACNG5, CACNG4, CACNG1, HELZ, PSMD12, PITPNC1, NOL11, SNORA38B, BPTF, C17orf58, KPNA2, LOC651250, LOC440461, AMZ2, ARSG, SLC16A6, WIPI1, MIR635, PRKAR1A, FAM20A, ABCA8, ABCA9, ABCA6, ABCA10, ABCA5, MAP2K6, KCNJ16, KCNJ2, SOX9, SLC39A11, SSTR2, COG1, FAM104A, C17orf80, CPSF4L, CDC42EP4, SDK2, C17orf54, RPL38, MGC16275, TTYH2, DNAI2, KIF19,…
	chr18	p11.31 - p11.22	3573571	9557269	887	0.160537	0	DLGAP1, FLJ35776, LOC642597, C18orf18, LOC339290, ZFP161, EPB41L3, TMEM200C, L3MBTL4, ARHGAP28, LAMA1, LRRC30, PTPRM, LOC100192426, RAB12, KIAA0802, NDUFV2, ANKRD12, TWSG1, RALBP1, PPP4R1
	chr18	p11.21	13684040	15072794	99	0.172199	0	C18orf19, RNMT, MC5R, MC2R, ZNF519, LOC284233, CXADRP3, POTEC, ANKRD30B
	chr18	q11.2	19762881	24400582	652	0.152941	0	GATA6, CTAGE1, RBBP8, CABLES1, C18orf45, RIOK3, C18orf8, NPC1, ANKRD29, LAMA3, TTC39C, CABYR, OSBPL1A, MIR320C2, IMPACT, HRH4, ZNF521, SS18, PSMA8, TAF4B, KCTD1, LOC728606
	chr18	q11.2 - q12.1	24400583	28914843	434	0.028239	0	AQP4, C18orf16, CHST9, CDH2, MIR302F, DSC3, DSC2, DSC1, DSG1
	chr18	q12.1 - q21.33	28914844	59024180	3987	0.152941	0	DSG1, DSG4, DSG3, DSG2, TTR, B4GALT6, MCART2, KIAA1012, RNF125, RNF138, MEP1B, FAM59A, WBP11P1, KLHL14, C18orf34, ASXL3, NOL4, DTNA, MAPRE2, ZNF397, ZNF397OS, ZNF271, ZNF24, ZNF396, INO80C, GALNT1, MIR187, C18orf21, RPRD1A, SLC39A6, ELP2, MOCOS, FHOD3, C18orf10, KIAA1328, BRUNOL4, LOC647946, KC6, PIK3C3, RIT2, SYT4, SETBP1, SLC14A2, SLC14A1, SIGLEC15, KIAA1632, PSTPIP2, ATP5A1, HAUS1, C18orf25, R…
	chr18	q21.33 - q23	59054986	76055016	1966	0.063583	0	CDH20, RNF152, PIGN, KIAA1468, TNFRSF11A, ZCCHC2, PHLPP1, BCL2, KDSR, VPS4B, SERPINB5, SERPINB12, SERPINB13, SERPINB4, SERPINB3, SERPINB11, SERPINB7, SERPINB2, SERPINB10, HMSD, SERPINB8, C18orf20, CDH7, CDH19, DSEL, TMX3, CCDC102B, DOK6, CD226, RTTN, SOCS6, CBLN2, NETO1, FBXO15, C18orf55, CYB5A, FAM69C, CNDP2, CNDP1, LOC400657, ZNF407, ZADH2, TSHZ1, C18orf62, ZNF516, LOC284276, ZNF236, MBP, GALR1
	chr19	p13.3 - p12	266117	24312868	4399	0	-0.186303	PPAP2C, MIER2, THEG, C2CD4C, SHC2, ODF3L2, MADCAM1, C19orf20, CDC34, GZMM, BSG, HCN2, POLRMT, FGF22, RNF126, FSTL3, PRSSL1, PALM, C19orf21, PTBP1, LPPR3, AZU1, PRTN3, ELANE, CFD, MED16, C19orf22, KISS1R, ARID3A, WDR18, GRIN3B, C19orf6, CNN2, ABCA7, HMHA1, POLR2E, GPX4, SBNO2, STK11, C19orf26, ATP5D, MIDN, C19orf23, CIRBP, C19orf24, EFNA2, MUM1, NDUFS7, GAMT, DAZAP1, RPS15, APC2, C19orf25, PCSK4, …
	chr19	q11 - q13.43	27853207	59095418	5356	0	-0.210425	LOC148189, LOC148145, UQCRFS1, VSTM2B, POP4, PLEKHF1, C19orf12, CCNE1, C19orf2, ZNF536, DKFZp566F0947, TSHZ3, ZNF507, DPY19L3, PDCD5, ANKRD27, RGS9BP, NUDT19, TDRD12, SLC7A9, CCDC123, C19orf40, RHPN2, GPATCH1, WDR88, LRP3, SLC7A10, CEBPA, LOC80054, CEBPG, PEPD, CHST8, KCTD15, LSM14A, KIAA0355, GPI, PDCD2L, UBA2, WTIP, LOC643719, SCGBL, ZNF302, ZNF181, ZNF599, ZNF30, ZNF792, GRAMD1A, SCN1B, HPN, L…
	chr20	p13 - p12.2	102422	10512003	1672	0	-0.160919	DEFB126, DEFB127, DEFB128, DEFB129, DEFB132, C20orf96, ZCCHC3, SOX12, NRSN2, TRIB3, RBCK1, TBC1D20, CSNK2A1, TCF15, SRXN1, SCRT2, C20orf54, FAM110A, ANGPT4, RSPO4, PSMF1, C20orf46, C20orf202, RAD21L1, SNPH, SDCBP2, FKBP1A, NSFL1C, SIRPB2, SIRPD, SIRPB1, SIRPG, SIRPA, PDYN, STK35, TGM3, TGM6, SNRPB, SNORD119, ZNF343, TMC2, NOP56, MIR1292, SNORD110, SNORA51, SNORD86, SNORD56, SNORD57, IDH3B, EBF4, …
	chr20	p12.1 - p11.1	14903016	26176841	1610	0.116833	0	MACROD2, KIF16B, SNRPB2, OTOR, PCSK2, BFSP1, DSTN, RRBP1, BANF2, SNX5, SNORD17, C20orf72, OVOL2, PET117, CSRP2BP, ZNF133, C20orf12, POLR3F, RBBP9, SEC23B, LOC388789, DTD1, HSPC072, LOC100270804, C20orf79, SLC24A3, LOC100130264, RIN2, NAA20, CRNKL1, C20orf26, INSM1, RALGAPA2, PLK1S1, XRN2, NKX2-4, NKX2-2, PAX1, LOC284788, C20orf56, FOXA2, SSTR4, THBD, CD93, NXT1, GZF1, NAPB, CSTL1, CST11, CST8, CS…
	chr20	q13.12 - q13.13	46205213	47698353	193	0	-0.124601	NCOA3, SULF2, LOC284749, PREX1, ARFGEF2, CSE1L
	chr20	q13.33	60294484	61412590	215	0.097938	0	CDH4, MIR1257, TAF4, LSM14B, PSMA7, SS18L1, GTPBP5, HRH3, OSBPL2, ADRM1, LAMA5, RPS21, CABLES2, C20orf151, GATA5, C20orf200, C20orf166, MIR1-1, MIR133A2, SLCO4A1, LOC100127888, NTSR1
	chr21	q11.2 - q22.3	14420615	48090317	5705	0.093148	0	C21orf99, POTED, C21orf15, C21orf81, LIPI, RBM11, ABCC13, HSPA13, SAMSN1, NRIP1, USP25, C21orf34, MIR99A, MIRLET7C, MIR125B2, CXADR, BTG3, C21orf91, NCRNA00157, CHODL, PRSS7, C21orf131, NCAM2, NCRNA00158, MIR155HG, MIR155, C21orf71, MRPL39, JAM2, ATP5J, GABPA, APP, CYYR1, ADAMTS1, ADAMTS5, NCRNA00113, C21orf94, NCRNA00161, N6AMT1, RNF160, RWDD2B, USP16, CCT8, C21orf7, NCRNA00189, BACH1, GRIK1, NC…
	chr22	q11.1 - q12.1	17068186	27303850	1985	0.094305	0	CCT8L2, psiTPTE22, XKR3, HSFYP1, GAB4, CECR7, IL17RA, CECR6, CECR5, CECR4, CECR1, CECR2, SLC25A18, ATP6V1E1, BCL2L13, BID, MICAL3, MIR648, FLJ41941, PEX26, TUBA8, USP18, GGT3P, DGCR6, PRODH, DGCR5, DGCR9, DGCR10, DGCR2, DGCR11, DGCR14, TSSK2, GSC2, SLC25A1, CLTCL1, HIRA, MRPL40, C22orf39, UFD1L, CDC45L, CLDN5, LOC150185, SEPT5, GP1BB, TBX1, GNB1L, C22orf29, TXNRD2, COMT, ARVCF, C22orf25, MIR185, …
	chr22	q12.1 - q12.2	27336721	31835393	1003	0	-0.301183	MN1, PITPNB, LOC284900, TTC28, CHEK2, HSCB, CCDC117, XBP1, ZNRF3, C22orf31, KREMEN1, EMID1, RHBDD3, EWSR1, GAS2L1, RASL10A, AP1B1, SNORD125, RFPL1S, RFPL1, NEFH, THOC5, NIPSNAP1, NF2, CABP7, ZMAT5, UCRC, ASCC2, MTMR3, HORMAD2, LIF, OSM, GATSL3, TBC1D10A, SF3A1, CCDC157, RNF215, SEC14L2, MTP18, SEC14L3, SDC4P, SEC14L4, GAL3ST1, PES1, TCN2, SLC35E4, DUSP18, OSBP2, C22orf27, MORC2, TUG1, SMTN, SELM,…
	chr22	q12.2 - q13.33	31839116	51157432	3990	0.103235	0	EIF4ENIF1, SFI1, PISD, C22orf30, DEPDC5, C22orf24, YWHAH, SLC5A1, C22orf42, RFPL2, SLC5A4, RFPL3, RFPL3S, C22orf28, BPIL2, FBXO7, SYN3, TIMP3, LARGE, ISX, HMGXB4, TOM1, HMOX1, MCM5, RASD2, MB, APOL6, APOL5, RBM9, APOL3, APOL4, APOL2, APOL1, MYH9, TXN2, FOXRED2, EIF3D, CACNG2, RABL4, PVALB, NCF4, CSF2RB, C22orf33, TST, MPST, KCTD17, TMPRSS6, IL2RB, C1QTNF6, SSTR3, RAC2, CYTH4, ELFN2, MFNG, CARD10,…
	chrX	p22.33 - p22.13	61091	17772016	2977	0.340462	0	PLCXD1, GTPBP6, NCRNA00107, PPP2R3B, SHOX, CRLF2, CSF2RA, IL3RA, SLC25A6, NCRNA00105, ASMTL, P2RY8, SFRS17A, ASMT, DHRSX, ZBED1, CD99, XG, XGPY2, GYG2, ARSD, ARSE, ARSH, ARSF, MXRA5, PRKX, NLGN4X, VCX3A, HDHD1A, STS, VCX, PNPLA4, MIR651, VCX2, VCX3B, KAL1, FAM9A, FAM9B, TBL1X, GPR143, SHROOM2, WWC3, CLCN4, MID1, HCCS, ARHGAP6, AMELX, MSL3, FRMPD4, PRPS2, TLR7, LOC349408, TLR8, TMSL3, TMSB4X, FAM9…
	chrX	p22.13 - p22.12	17782127	19441509	276	0	-0.298746	RAI2, BEND2, SCML2, CDKL5, RS1, PPEF1, LOC100132163, PHKA2, GPR64, PDHA1, MAP3K15
	chrX	p22.12	19441510	21330066	241	0	-0.49385	MAP3K15, SH3KBP1, CXorf23, LOC729609, MAP7D2, EIF1AX, SCARNA9L, RPS6KA3
	chrX	p22.12 - p21.3	21330067	25720616	657	0	-0.298746	CNKSR2, KLHL34, SMPX, MBTPS2, YY2, SMS, PHEX, ZNF645, DDX53, PTCHD1, PRDX4, ACOT9, SAT1, APOO, CXorf58, KLHL15, EIF2S3, ZFX, FAM48B2, FAM48B1, PDK3, PCYT1B, POLA1, SCARNA23, ARX
	chrX	p21.3 - p11.1	26151315	58482385	4301	0.101739	0	MAGEB18, MAGEB6, VENTXP1, SMEK3P, DCAF8L2, MAGEB10, DCAF8L1, IL1RAPL1, MAGEB2, MAGEB3, MAGEB4, MAGEB1, NR0B1, CXorf21, GK, MAP3K7IP3, FTHL17, DMD, FAM47A, TMEM47, FAM47B, MAGEB16, CXorf22, CXorf59, CXorf30, FAM47C, PRRG1, LANCL3, XK, CYBB, DYNLT3, CXorf27, SYTL5, SRPX, RPGR, OTC, TSPAN7, MID1IP1, BCOR, ATP6AP2, CXorf38, MED14, LOC100132831, USP9X, DDX3X, NYX, CASK, GPR34, GPR82, PPP1R2P9, MAOA, M…
	chrX	q11.1 - q13.1	61931689	68444479	722	0.135636	0	SPIN4, LOC92249, ARHGEF9, MIR1468, FAM123B, ASB12, MTMR8, ZC4H2, ZC3H12B, LAS1L, MSN, MIR223, VSIG4, HEPH, EDA2R, AR, OPHN1, YIPF6, STARD8, EFNB1, PJA1
	chrX	q13.2 - q21.31	73096054	86483770	1330	0	-0.191445	LOC554203, NCRNA00182, MIR421, MIR374B, MIR545, MIR374A, ZCCHC13, SLC16A2, RLIM, KIAA2022, ABCB7, UPRT, ZDHHC15, TTC3L, MAGEE2, CXorf26, MAGEE1, MIR384, FGF16, ATRX, MAGT1, COX7B, ATP7A, PGAM4, PGK1, TAF9B, CYSLTR1, ZCCHC5, LPAR4, P2RY10, GPR174, ITM2A, TBX22, FAM46D, BRWD3, HMGN5, SH3BGRL, POU3F4, CYLC1, RPS6KA6, HDX, UBE2DNL, APOOL, SATL1, ZNF711, POF1B, CHM, DACH2
	chrX	q21.31 - q21.33	86483771	95985103	578	0	-0.100129	KLHL4, CPXCR1, TGIF2LX, PABPC5, PCDH11X, NAP1L3, FAM133A, LOC643486, DIAPH2
	chrX	q21.33	95985104	97293500	225	0	-0.191445	DIAPH2, RPA4
	chrX	q21.33 - q22.3	97293501	103803381	807	0	-0.564223	LOC442459, PCDH19, TNMD, TSPAN6, SRPX2, SYTL4, CSTF2, NOX1, XKRX, ARL13A, TRMT2B, TMEM35, CENPI, DRP2, TAF7L, TIMM8A, BTK, RPL36A, GLA, HNRNPH2, ARMCX4, ARMCX1, ARMCX6, ARMCX3, ARMCX2, NXF5, ZMAT1, TCEAL2, TCEAL6, BEX5, NXF2, NXF2B, TMSB15A, NXF4, ARMCX5, GPRASP1, GPRASP2, BHLHB9, RAB40AL, BEX1, NXF3, BEX4, TCEAL8, TCEAL5, BEX2, TCEAL7, WBP5, NGFRAP1, RAB40A, TCEAL4, TCEAL3, TCEAL1, MORF4L2, GLRA…
	chrX	q22.3	103803382	104197558	81	0	-0.358893	IL1RAPL2
	chrX	q22.3	104197559	104303385	21	0	-0.564223	IL1RAPL2
	chrX	q22.3	104303386	104369484	11	0	-0.191445	IL1RAPL2
	chrX	q22.3	104369485	106741017	397	0	-0.310105	IL1RAPL2, TEX13A, NRK, SERPINA7, MUM1L1, CXorf57, RNF128, TBC1D8B, RIPPLY1, CLDN2, MORC4, RBM41, NUP62CL, CXorf41
	chrX	q22.3 - q24	106741018	117556726	1519	0	-0.191445	PRPS1, TSC22D3, MID2, TEX13B, VSIG1, PSMD10, ATG4A, COL4A6, COL4A5, IRS4, GUCY2F, NXT2, KCNE1L, ACSL4, TMEM164, AMMECR1, SNORD96B, RGAG1, TDGF3, CHRDL1, PAK3, CAPN6, DCX, ALG13, TRPC5, ZCCHC16, LHFPL1, AMOT, HTR2C, SNORA35, MIR764, MIR1912, MIR1264, MIR1298, MIR1911, MIR448, IL13RA2, LRCH2, RBMXL3, LUZP4, PLS3, AGTR2, SLC6A14, CXorf61, KLHL13, WDR44, MIR1277
	chrX	q24 - q27.2	117556727	141873812	3252	0	-0.116236	WDR44, DOCK11, IL13RA1, ZCCHC12, LONRF3, KIAA1210, PGRMC1, SLC25A43, LOC100303728, SLC25A5, CXorf56, UBE2A, NKRF, SEPT6, MIR766, ANKRD58, RPL39, SNORA69, UPF3B, RNF113A, NDUFA1, AKAP14, NKAP, RHOXF2B, RHOXF2, RHOXF1, CXorf42, ZBTB33, FAM70A, ATP1B4, LAMP2, CUL4B, MCTS1, C1GALT1C1, CT47B1, CT47A9, CT47A10, CT47A4, CT47A1, CT47A5, CT47A3, CT47A2, CT47A11, CT47A8, CT47A6, CT47A7, GLUD2, GRIA3, MIR22…
	chrX	q27.2 - q27.3	141873813	142621375	82	0.031289	0	SPANXN4, SPANXN3
	chrX	q27.3	142621376	142856454	32	0	-0.116236	SLITRK4, SPANXN2
	chrX	q27.3	142856455	143864110	58	0	-0.191445	UBE2NL
	chrX	q27.3	143864111	144961288	96	0	-0.605981	SPANXN1, SLITRK2, CXorf1
	chrX	q27.3 - q28	144961289	149525177	551	0	-0.191445	MIR890, MIR888, MIR892A, MIR892B, MIR891B, MIR891A, CXorf51, MIR506, MIR507, MIR508, MIR509-1, MIR509-2, MIR509-3, MIR510, MIR514-1, MIR514-2, MIR514-3, ASFMR1, FMR1, FMR1NB, AFF2, IDS, LOC100131434, CXorf40A, MAGEA9B, MAGEA9, HSFX2, HSFX1, TMEM185A, MAGEA11, MAGEA8, CXorf40B, LOC100272228, MIR2114
	Genome: hg19,Minimum Number of Probes for Deletion ≥ 3 AND Minimum Size (Kb) of Region for Deletion ≥ 0.0 AND Minimum Avg. Absolute Log Ratio for Deletion ≥ 0.0
