# Supplementary material for: Genetic Aberrations and Interaction of NEK2 and TP53 Accelerate Aggressiveness of Multiple Myeloma
Source: Adv Sci (Weinh). 2022 Jan 27;9(9):2104491. doi: 10.1002/advs.202104491 (PMC8948659; doi:10.1002/advs.202104491)
Supplement: Supplementary file 5 — Supplemental Table 4 [file ADVS-9-2104491-s010.xls]

## Sheet: 170605_IntervalBasedReport
	Supplemental Table 4 related to Figure 5. Differential amplified and deleted cytobands highly correlated with NEK2 expression in HEK293 cells by CGH array.
	Chr	Cytoband	Start	Stop	#Probes	Amplification	Deletion	Gene Names
	chr2	q12.3 - q13	109890393	110375998	65	0	-0.37975	SH3RF3, SEPT10, ANKRD57
	chr2	q13	111548932	111990858	84	0	-1.02693	ACOXL, BCL2L11
	chr5	p15.33 - p13.3	130931	30241948	3431	0	-0.18595	PLEKHG4B, LRRC14B, CCDC127, SDHA, PDCD6, AHRR, LOC100310782, C5orf55, EXOC3, LOC25845, SLC9A3, CEP72, TPPP, ZDHHC11, BRD9, TRIP13, NKD2, SLC12A7, SLC6A19, SLC6A18, TERT, CLPTM1L, SLC6A3, LPCAT1, SDHAP3, LOC728613, MRPL36, NDUFS6, IRX4, IRX2, C5orf38, IRX1, LOC340094, ADAMTS16, KIAA0947, FLJ33360, MED10, UBE2QL1, LOC255167, NSUN2, SRD5A1, PAPD7, ADCY2, C5orf49, FASTKD3, MTRR, SEMA5A, SNORD123, TAS…
	chr6	p25.3	154130	961014	132	0	-0.191829	DUSP22, IRF4, EXOC2, HUS1B
	chr8	p23.3	176493	633753	63	0.253251	0	RPL23AP53, ZNF596, FBXO25, C8orf42, ERICH1
	chr9	q21.11 - q22.2	70984481	93564260	3101	0.19539	0	PGM5, C9orf71, PIP5K1B, FAM122A, PRKACG, FXN, TJP2, FAM189A2, APBA1, PTAR1, C9orf135, MAMDC2, SMC5, KLF9, TRPM3, MIR204, TMEM2, FAM108B1, C9orf85, C9orf57, GDA, ZFAND5, TMC1, ALDH1A1, ANXA1, RORB, TRPM6, C9orf40, C9orf41, C9orf95, OSTF1, MIR548H3, PCSK5, RFK, RPSAP9, GCNT1, PRUNE2, PCA3, FOXB2, LOC100286938, VPS13A, GNA14, GNAQ, CEP78, PSAT1, TLE4, TLE1, FLJ43950, FLJ43859, FLJ44082, FLJ46321, RA…
	chr9	q22.2	93564261	93564318	5	1.36075	0	SYK
	chr9	q22.2 - q34.3	93564319	141008915	7591	0.19539	0	SYK, AUH, NFIL3, ROR2, SPTLC1, LOC100128076, C9orf44, IARS, SNORA84, NOL8, CENPP, OGN, OMD, ASPN, ECM2, IPPK, BICD2, ANKRD19, ZNF484, FGD3, SUSD3, C9orf89, NINJ1, WNK2, C9orf129, FAM120AOS, FAM120A, PHF2, BARX1, PTPDC1, MIRLET7A1, MIRLET7F1, MIRLET7D, ZNF169, FAM22F, HIATL1, FBP2, FBP1, C9orf3, MIR2278, MIR23B, MIR27B, MIR24-1, FANCC, PTCH1, C9orf130, C9orf102, NCRNA00092, HSD17B3, SLC35D2, ZNF36…
	chr15	q25.1 - q26.3	78845626	102469536	3768	0	-0.105661	CHRNA5, CHRNA3, CHRNB4, ADAMTS7, MORF4L1, CTSH, RASGRF1, MIR184, ANKRD34C, TMED3, KIAA1024, MTHFS, ST20, C15orf37, BCL2A1, ZFAND6, FAH, ARNT2, FAM108C1, KIAA1199, MIR549, MESDC2, MESDC1, C15orf26, IL16, STARD5, TMC3, MEX3B, EFTUD1, FAM154B, GOLGA6L10, UBE2Q2P2, UBE2Q2P3, GOLGA6L9, LOC80154, RPS17, CPEB1, AP3B2, SCARNA15, FSD2, WHAMM, HOMER2, FAM103A1, C15orf40, BTBD1, TM6SF1, HDGFRP3, BNC1, SH3GL…
	chr16	p13.3	5937863	6650795	129	0.141069	0	A2BP1
	chr17	q21.32 - q25.3	46701680	81108062	5379	0	-0.083915	HOXB9, MIR196A1, PRAC, C17orf93, HOXB13, TTLL6, CALCOCO2, ATP5G1, UBE2Z, SNF8, GIP, IGF2BP1, B4GALNT2, GNGT2, ABI3, PHOSPHO1, ZNF652, PHB, NGFR, NXPH3, SPOP, SLC35B1, FAM117A, MYST2, TAC4, DLX4, DLX3, ITGA3, PDK2, SAMD14, PPP1R9B, SGCA, HILS1, COL1A1, TMEM92, XYLT2, MRPL27, EME1, LRRC59, ACSF2, CHAD, RSAD1, MYCBPAP, EPN3, SPATA20, CACNA1G, ABCC3, ANKRD40, LUC7L3, C17orf73, WFIKKN2, TOB1, SPAG9, N…
	chr3	p14.2	59761282	60085026	65	0	-0.333831	FHIT
	chr8	p23.3 - p22	193250	17258463	2356	0.136697	0	ZNF596, FBXO25, C8orf42, ERICH1, DLGAP2, CLN8, MIR596, ARHGEF10, KBTBD11, MYOM2, CSMD1, MCPH1, ANGPT2, AGPAT5, XKR5, DEFB1, DEFA6, DEFA4, DEFA10P, DEFA1B, DEFA1, DEFA3, DEFA5, FAM90A14, FAM90A13, LOC349196, FAM90A5, FAM90A20, FAM66B, DEFB109P1B, ZNF705G, DEFB103A, DEFB103B, SPAG11B, DEFB104A, DEFB104B, DEFB106B, DEFB106A, DEFB105B, DEFB105A, DEFB107B, DEFB107A, FAM90A7, FAM90A19, FAM90A18, FAM90A…
	chr9	p24.1 - p13.1	8913114	38676880	4081	0	-0.096225	PTPRD, TYRP1, C9orf150, MPDZ, NFIB, ZDHHC21, CER1, FREM1, LOC389705, TTC39B, SNAPC3, PSIP1, C9orf93, BNC2, CNTLN, SH3GL2, ADAMTSL1, FAM154A, RRAGA, HAUS6, SCARNA8, PLIN2, DENND4C, RPS6, ACER2, SLC24A2, MLLT3, KIAA1797, MIR491, PTPLAD2, MIR548H2, IFNB1, IFNW1, IFNA21, IFNA4, IFNA7, IFNA10, IFNA16, IFNA17, IFNA14, IFNA5, KLHL9, IFNA6, IFNA13, IFNA2, IFNA8, IFNA1, LOC554202, IFNE, MIR31, MTAP, C9orf…
	chr9	q13 - q22.2	66505289	93564260	3138	0	-0.086239	AQP7P1, AQP7P2, FAM27B, ANKRD20A1, ANKRD20A3, PGM5P2, LOC440896, FOXD4L6, CBWD6, ANKRD20A4, CCDC29, LOC100133920, FOXD4L5, FOXD4L2, FOXD4L4, CBWD3, CBWD5, FOXD4L3, LOC572558, PGM5, C9orf71, PIP5K1B, FAM122A, PRKACG, FXN, TJP2, FAM189A2, APBA1, PTAR1, C9orf135, MAMDC2, SMC5, KLF9, TRPM3, MIR204, TMEM2, FAM108B1, C9orf85, C9orf57, GDA, ZFAND5, TMC1, ALDH1A1, ANXA1, RORB, TRPM6, C9orf40, C9orf41, C9…
	chr9	q22.2	93564261	93564318	5	0.664545	0	SYK
	chr9	q22.2 - q34.11	93564319	130552313	5732	0	-0.086239	SYK, AUH, NFIL3, ROR2, SPTLC1, LOC100128076, C9orf44, IARS, SNORA84, NOL8, CENPP, OGN, OMD, ASPN, ECM2, IPPK, BICD2, ANKRD19, ZNF484, FGD3, SUSD3, C9orf89, NINJ1, WNK2, C9orf129, FAM120AOS, FAM120A, PHF2, BARX1, PTPDC1, MIRLET7A1, MIRLET7F1, MIRLET7D, ZNF169, FAM22F, HIATL1, FBP2, FBP1, C9orf3, MIR2278, MIR23B, MIR27B, MIR24-1, FANCC, PTCH1, C9orf130, C9orf102, NCRNA00092, HSD17B3, SLC35D2, ZNF36…
	chr15	q11.1 - q26.3	20102541	102399819	13440	0	-0.10227	GOLGA6L6, GOLGA8C, BCL8, POTEB, NF1P1, LOC646214, CXADRP2, LOC727924, OR4M2, OR4N4, OR4N3P, GOLGA8D, GOLGA6L1, TUBGCP5, CYFIP1, NIPA2, NIPA1, WHAMML1, GOLGA9P, HERC2P2, GOLGA8E, MKRN3, MAGEL2, NDN, PWRN2, PWRN1, C15orf2, SNRPN, SNURF, SNORD107, PAR-SN, PAR5, SNORD64, SNORD108, SNORD109A, SNORD109B, SNORD116-1, SNORD116-2, SNORD116-3, SNORD116-9, SNORD116-4, SNORD116-7, SNORD116-5, SNORD116-6, SNO…
	chr20	p13 - p11.1	67778	25643221	3868	0.082623	0	DEFB125, DEFB126, DEFB127, DEFB128, DEFB129, DEFB132, C20orf96, ZCCHC3, SOX12, NRSN2, TRIB3, RBCK1, TBC1D20, CSNK2A1, TCF15, SRXN1, SCRT2, C20orf54, FAM110A, ANGPT4, RSPO4, PSMF1, C20orf46, C20orf202, RAD21L1, SNPH, SDCBP2, FKBP1A, NSFL1C, SIRPB2, SIRPD, SIRPB1, SIRPG, SIRPA, PDYN, STK35, TGM3, TGM6, SNRPB, SNORD119, ZNF343, TMC2, NOP56, MIR1292, SNORD110, SNORA51, SNORD86, SNORD56, SNORD57, IDH3…
	chr20	q11.21 - q13.33	29920027	60910132	4942	0.073363	0	DEFB118, DEFB119, DEFB121, DEFB122, DEFB123, DEFB124, REM1, NCRNA00028, HM13, PSIMCT-1, ID1, COX4I2, BCL2L1, TPX2, MYLK2, FOXS1, DUSP15, TTLL9, PDRG1, XKR7, C20orf160, HCK, TM9SF4, TSPYL3, PLAGL2, POFUT1, KIF3B, ASXL1, C20orf112, LOC284805, COMMD7, DNMT3B, MAPRE1, EFCAB8, SUN5, BPIL1, BPIL3, C20orf185, C20orf186, C20orf70, BASE, C20orf71, PLUNC, C20orf114, CDK5RAP1, SNTA1, CBFA2T2, NECAB3, C20orf…
	Genome: hg19,Minimum Number of Probes for Deletion ≥3; Minimum Size (Kb) of Region for Deletion ≥ 0.0; Minimum Avg. Absolute Log Ratio for Deletion≥ 0.0
