# Supplementary material for: Genetic Aberrations and Interaction of NEK2 and TP53 Accelerate Aggressiveness of Multiple Myeloma
Source: Adv Sci (Weinh). 2022 Jan 27;9(9):2104491. doi: 10.1002/advs.202104491 (PMC8948659; doi:10.1002/advs.202104491)
Supplement: Supplementary file 6 — Supplemental Table 5 [file ADVS-9-2104491-s002.xlsx]

## Sheet: Sheet1
	Supplemental Table 5： related to Figure 5. Differential genes highly correlated with TP53 deletion in HEK293 cells by RNA-seq
	Gene Name	Gene ID	HEK293-Ctrl	HEK293-TP53KO	FC
	YTHDF2	ENSG00000198492	3.04211	30.3948	9.99138
	RNVU1-3	ENSG00000201183	0.676513	5.97996	8.83938
	RNU1-85P	ENSG00000200997	4.60672	36.2347	7.86561
	RPL36A-HNRNPH2	ENSG00000257529	4.01371	31.1073	7.75027
	CAVIN2	ENSG00000168497	2.82652	18.244	6.45456
	RNU1-13P	ENSG00000238825	0.925354	5.96417	6.44529
	TXNL1	ENSG00000091164	4.01283	25.707	6.4062
	TAGLN	ENSG00000149591	1.92661	11.0065	5.7129
	RNU5D-1	ENSG00000200169	2.16656	11.9315	5.50713
	CD24	ENSG00000272398	2.69208	14.4553	5.36957
	MCTS2P	ENSG00000101898	2.14332	11.1802	5.21631
	C7orf55-LUC7L2	ENSG00000269955	1.29647	6.54602	5.04912
	CRMP1	ENSG00000072832	0.509405	2.56127	5.02797
	TOMM6	ENSG00000214736	5.73176	27.2594	4.75585
	RNVU1-15	ENSG00000207205	1.80789	8.37719	4.63368
	SPIN1	ENSG00000106723	2.62399	12.0042	4.57477
	SNORD68	ENSG00000200084	2.14708	9.41576	4.38538
	ORAI3	ENSG00000175938	0.886992	3.88175	4.3763
	Z93241.1	ENSG00000270022	2.6941	11.7775	4.37161
	RNU5E-4P	ENSG00000201801	1.20272	5.25734	4.3712
	NEURL1B	ENSG00000214357	0.605208	2.55127	4.21553
	SNORD99	ENSG00000221539	0.97258	4.08922	4.2045
	ZBED6	ENSG00000257315	1.19817	5.00794	4.17965
	ZNF578	ENSG00000258405	0.593678	2.47765	4.17338
	GCH1	ENSG00000131979	1.31409	5.4525	4.14926
	DUSP2	ENSG00000158050	0.900397	3.71202	4.12264
	RNVU1-6	ENSG00000201558	3.33125	13.6338	4.0927
	DCTN4	ENSG00000132912	5.96808	24.3386	4.07812
	CCDC103	ENSG00000167131	1.3345	5.43705	4.07424
	RNU2-63P	ENSG00000222724	1.64364	6.68726	4.06857
	IGFBP5	ENSG00000115461	3.19026	12.6754	3.97315
	SNORD42B	ENSG00000238423	1.06961	4.219	3.94443
	DTX4	ENSG00000110042	1.37769	5.33742	3.87417
	RNU5A-8P	ENSG00000200972	0.6347	2.45587	3.86933
	SSTR5-AS1	ENSG00000261713	0.571218	2.19913	3.84989
	MLKL	ENSG00000168404	0.52904	2.03547	3.84748
	KCTD20	ENSG00000112078	5.62118	21.6165	3.84554
	CEP41	ENSG00000106477	1.35933	5.10914	3.75856
	MAPK4	ENSG00000141639	0.673582	2.50204	3.71454
	RET	ENSG00000165731	0.556809	2.04392	3.67078
	RBM38	ENSG00000132819	5.39181	19.5922	3.63369
	BEX1	ENSG00000133169	0.567284	2.05429	3.62128
	COL2A1	ENSG00000139219	3.609	12.9515	3.58865
	SNORD14D	ENSG00000207118	1.63912	5.8633	3.5771
	IST1	ENSG00000182149	14.1764	50.5892	3.56855
	RSRP1	ENSG00000117616	4.1996	14.934	3.55606
	RASGRF2	ENSG00000113319	1.30593	4.63832	3.55173
	RIN3	ENSG00000100599	0.582734	2.06586	3.54512
	UBE2K	ENSG00000078140	1.27858	4.52114	3.53606
	RNU6-415P	ENSG00000252061	0.571355	2.00588	3.51075
	RPL39P40	ENSG00000226580	0.536883	1.88242	3.5062
	UBFD1	ENSG00000103353	5.98831	20.6054	3.44093
	ST20-AS1	ENSG00000259642	0.628971	2.16109	3.43591
	ARF4	ENSG00000168374	11.8547	40.7114	3.43421
	CENPBD1	ENSG00000177946	1.89031	6.45843	3.41659
	SSR4P1	ENSG00000235374	1.48158	5.05164	3.40963
	DARS-AS1	ENSG00000231890	0.55432	1.88125	3.39381
	FNDC5	ENSG00000160097	0.669274	2.25818	3.37408
	AP4S1	ENSG00000100478	0.504713	1.69235	3.35309
	FAM86JP	ENSG00000171084	0.524115	1.75731	3.3529
	FTO	ENSG00000140718	3.30857	11.0648	3.34429
	GUCY1A3	ENSG00000164116	0.67597	2.25872	3.34145
	NRG2	ENSG00000158458	0.835715	2.79185	3.34067
	ALG2	ENSG00000119523	2.73569	9.1344	3.33897
	ICAM1	ENSG00000090339	0.623081	2.07877	3.33627
	ZCWPW1	ENSG00000078487	0.768636	2.5637	3.33539
	LIPG	ENSG00000101670	0.517959	1.72219	3.32494
	SLC35F1	ENSG00000196376	0.846729	2.78608	3.29041
	PRH1	ENSG00000231887	0.634536	2.08708	3.28914
	TCF7	ENSG00000081059	0.621994	2.04387	3.286
	TUBB6	ENSG00000176014	16.4662	54.0233	3.28086
	SHROOM3	ENSG00000138771	1.93955	6.32141	3.25922
	B2M	ENSG00000166710	29.3541	95.569	3.25572
	RNU1-122P	ENSG00000202408	2.23028	7.23355	3.24334
	SERPING1	ENSG00000149131	0.636016	2.05889	3.23716
	SNORA80B	ENSG00000206633	1.3428	4.32556	3.22129
	KCNIP3	ENSG00000115041	1.05495	3.37919	3.20317
	HOXD8	ENSG00000175879	1.05127	3.35082	3.18741
	SLC9A7P1	ENSG00000227825	0.662222	2.10847	3.18393
	DGUOK-AS1	ENSG00000237883	1.27515	4.05555	3.18044
	TIMM8B	ENSG00000150779	26.1951	83.2903	3.17961
	TPBG	ENSG00000146242	2.1537	6.84231	3.177
	SUSD4	ENSG00000143502	0.516676	1.63642	3.16721
	MSH5-SAPCD1	ENSG00000255152	0.739088	2.33347	3.15723
	MYOM3	ENSG00000142661	0.542634	1.70124	3.13515
	LRTOMT	ENSG00000184154	2.2487	7.04611	3.13342
	TGIF2-C20orf24	ENSG00000259399	0.904971	2.83049	3.12771
	PKP3	ENSG00000184363	4.38204	13.7048	3.12749
	SOWAHB	ENSG00000186212	0.576171	1.79422	3.11405
	EIF1AX-AS1	ENSG00000225037	0.541919	1.6856	3.11043
	TMEM237	ENSG00000155755	4.36641	13.5226	3.09697
	KIF1A	ENSG00000130294	3.2935	10.1978	3.09634
	SLC22A31	ENSG00000259803	0.649051	2.00214	3.08471
	SUSD5	ENSG00000173705	0.876566	2.69384	3.07318
	TRIM52	ENSG00000183718	0.558295	1.69665	3.03899
	GTF2IRD2	ENSG00000196275	0.860761	2.58442	3.00249
	GALNT14	ENSG00000158089	0.840506	2.52263	3.00132
	TRAF3IP2	ENSG00000056972	2.38465	7.14803	2.99751
	HSDL1	ENSG00000103160	4.17387	12.46	2.98524
	TNFRSF10C	ENSG00000173535	1.1418	3.39805	2.97603
	COL3A1	ENSG00000168542	11.6271	34.5449	2.97107
	GEMIN8P4	ENSG00000228175	1.43918	4.2738	2.96962
	CAPN6	ENSG00000077274	0.678487	2.00911	2.96116
	OAZ2	ENSG00000180304	8.77873	25.9379	2.95463
	RNU1-120P	ENSG00000199879	3.36824	9.95077	2.9543
	MYLK3	ENSG00000140795	0.955246	2.81924	2.95133
	MTCO3P12	ENSG00000198744	0.726998	2.13643	2.93869
	LRRN2	ENSG00000170382	0.5122	1.50257	2.93357
	GREB1	ENSG00000196208	0.556722	1.63017	2.92816
	SLC7A8	ENSG00000092068	0.838334	2.45212	2.92499
	SERPINE2	ENSG00000135919	4.30835	12.5667	2.91683
	TPM3	ENSG00000143549	24.0984	70.2406	2.91474
	FENDRR	ENSG00000268388	0.5792	1.68724	2.91305
	MRPL19	ENSG00000115364	4.49384	13.0348	2.90059
	SLX1B-SULT1A4	ENSG00000260280	1.46077	4.22581	2.89286
	SERPINA5	ENSG00000188488	0.816492	2.35867	2.88879
	HOXB-AS4	ENSG00000242207	0.940077	2.71176	2.88461
	MPZL2	ENSG00000149573	1.96514	5.64611	2.87314
	GNRHR2P1	ENSG00000259169	2.60352	7.46708	2.86807
	BTBD6	ENSG00000184887	8.30439	23.797	2.86559
	U62317.3	ENSG00000272821	0.790525	2.25959	2.85834
	ZRSR2	ENSG00000169249	0.700841	1.99562	2.84747
	MDH1B	ENSG00000138400	0.673992	1.91483	2.84103
	DGCR11	ENSG00000273311	0.515074	1.44486	2.80514
	PLEKHB2	ENSG00000115762	8.09004	22.6798	2.80343
	STK38	ENSG00000112079	3.25914	9.13215	2.80202
	AARSD1	ENSG00000266967	9.91025	27.7578	2.80092
	SNORD36A	ENSG00000199744	6.41672	17.9329	2.79472
	MAX	ENSG00000125952	4.54871	12.6863	2.789
	MTND2P28	ENSG00000225630	0.836468	2.33227	2.78824
	C1RL-AS1	ENSG00000205885	1.01305	2.82175	2.7854
	SLC38A7	ENSG00000103042	1.43875	4.0015	2.78124
	NKX2-4	ENSG00000125816	1.47955	4.11225	2.77938
	ZNF587	ENSG00000198466	3.12726	8.67113	2.77275
	MAST1	ENSG00000105613	0.71192	1.9723	2.7704
	RNU5F-1	ENSG00000199377	8.43263	23.3307	2.76672
	RIPOR2	ENSG00000111913	1.27147	3.51126	2.76157
	RNF166	ENSG00000158717	5.54435	15.3	2.75957
	AK5	ENSG00000154027	0.502752	1.38178	2.74844
	GJC1	ENSG00000182963	1.39925	3.84333	2.74671
	GALNT8	ENSG00000130035	0.566649	1.55535	2.74482
	SAMD10	ENSG00000130590	0.598138	1.64088	2.74332
	GPR37	ENSG00000170775	0.635786	1.74236	2.74049
	NHSL1	ENSG00000135540	0.659881	1.79722	2.72355
	DHCR24	ENSG00000116133	20.3656	55.4267	2.72158
	ACVR1	ENSG00000115170	0.610595	1.66004	2.71872
	ARSB	ENSG00000113273	1.5697	4.2612	2.71465
	ESPNL	ENSG00000144488	4.18667	11.3147	2.70255
	TMEM263	ENSG00000151135	3.14382	8.48011	2.69739
	NDUFS1	ENSG00000023228	18.0895	48.7852	2.69688
	CD1D	ENSG00000158473	1.73585	4.67791	2.69488
	RASSF5	ENSG00000266094	1.65208	4.44805	2.69239
	NABP1	ENSG00000173559	4.2033	11.3117	2.69114
	AKAP2	ENSG00000241978	3.38302	9.07595	2.68279
	KANSL1-AS1	ENSG00000214401	1.31672	3.53018	2.68105
	DSTN	ENSG00000125868	14.6627	39.1935	2.673
	PIGM	ENSG00000143315	1.30695	3.49267	2.67238
	ZNF542P	ENSG00000240225	2.43014	6.49303	2.67188
	PRRC2B	ENSG00000130723	10.4589	27.9225	2.66973
	DLX1	ENSG00000144355	1.18623	3.16535	2.66843
	DMRT3	ENSG00000064218	0.796572	2.12526	2.66801
	ZBTB9	ENSG00000213588	1.49945	3.99257	2.66268
	MARS2	ENSG00000247626	1.81753	4.83875	2.66228
	ORAI2	ENSG00000160991	3.18544	8.477	2.66117
	MT-TE	ENSG00000210194	2.71641	7.2247	2.65965
	C3orf67	ENSG00000163689	2.19948	5.84666	2.6582
	CDH4	ENSG00000179242	0.551465	1.46372	2.65424
	FAM159B	ENSG00000145642	1.22596	3.24812	2.64945
	CTB-178M22.2	ENSG00000253978	1.07848	2.8571	2.64919
	TSN	ENSG00000211460	7.49849	19.8149	2.64252
	PRUNE1	ENSG00000143363	2.38528	6.29714	2.64
	ST7-AS1	ENSG00000227199	0.557164	1.47085	2.63989
	LUZP1	ENSG00000169641	2.41226	6.36101	2.63696
	PDZRN3	ENSG00000121440	0.692062	1.82267	2.63368
	TMED10P2	ENSG00000239405	0.63139	1.65725	2.62477
	AKIRIN1	ENSG00000174574	11.3076	29.6104	2.61862
	KIAA1217	ENSG00000120549	0.827036	2.16548	2.61836
	SOHLH2	ENSG00000120669	0.511236	1.33719	2.61561
	TNFRSF19	ENSG00000127863	2.34062	6.1129	2.61166
	CRTC3-AS1	ENSG00000259736	0.796996	2.07445	2.60284
	NR2F2	ENSG00000185551	1.5002	3.90024	2.59982
	ZNF70	ENSG00000187792	0.853787	2.21662	2.59622
	PPP3CB-AS1	ENSG00000221817	0.648069	1.67711	2.58786
	SNORD69	ENSG00000212452	1.12962	2.9221	2.5868
	TMEM163	ENSG00000152128	0.509441	1.31679	2.58477
	PBX1	ENSG00000185630	4.59286	11.8636	2.58305
	HHIP-AS1	ENSG00000248890	0.999838	2.57583	2.57625
	NXF1	ENSG00000162231	3.9299	10.1123	2.57318
	GSTM4	ENSG00000168765	2.93016	7.53555	2.57172
	INTS3	ENSG00000143624	7.7771	19.9996	2.5716
	FABP3	ENSG00000121769	1.08275	2.77856	2.5662
	EIF4G1	ENSG00000114867	27.9268	71.6029	2.56395
	COL9A3	ENSG00000092758	20.5186	52.5362	2.56042
	MT-ND2	ENSG00000198763	2.00174	5.12188	2.55872
	DOK1	ENSG00000115325	6.20456	15.8753	2.55864
	MTERF4	ENSG00000122085	4.18849	10.7057	2.55599
	MT-ND4L	ENSG00000212907	6.92185	17.6771	2.55381
	HLA-DRB5	ENSG00000198502	2.15818	5.5021	2.54942
	SLC35A4	ENSG00000176087	4.90871	12.5063	2.54778
	TENM4	ENSG00000149256	0.503274	1.28212	2.54755
	NKX3-1	ENSG00000167034	1.03736	2.64265	2.54746
	SKA1	ENSG00000154839	4.51521	11.4949	2.54583
	RNU7-49P	ENSG00000251991	0.68594	1.74551	2.5447
	CXXC5	ENSG00000171604	7.81682	19.8867	2.54409
	FLJ27354	ENSG00000231999	0.967911	2.46154	2.54314
	RTEL1-TNFRSF6B	ENSG00000026036	2.092	5.31871	2.5424
	FAM198A	ENSG00000144649	1.39123	3.52744	2.53548
	HOXA5	ENSG00000106004	1.11987	2.83869	2.53484
	ABI2	ENSG00000138443	2.89073	7.32734	2.53477
	ANKHD1-EIF4EBP3	ENSG00000254996	1.24266	3.1486	2.53376
	TAF13	ENSG00000197780	4.69022	11.8751	2.53189
	MAT2A	ENSG00000168906	14.3104	36.2086	2.53023
	HLA-DOB	ENSG00000241106	2.29593	5.80788	2.52964
	AGO1	ENSG00000092847	2.11264	5.32541	2.52073
	BRPF3	ENSG00000096070	1.2243	3.08394	2.51894
	CHSY3	ENSG00000198108	1.80961	4.55113	2.51498
	HSPA8	ENSG00000109971	177.008	444.504	2.51121
	FAM19A5	ENSG00000219438	0.576509	1.44766	2.51107
	HYOU1	ENSG00000149428	10.7754	27.0445	2.50984
	MT-ND1	ENSG00000198888	1.6198	4.06465	2.50935
	SERPINB9	ENSG00000170542	0.559596	1.40118	2.50392
	DGCR14	ENSG00000100056	5.22701	13.0738	2.5012
	AGPAT2	ENSG00000169692	25.1983	63.0227	2.50107
	RNU5E-1	ENSG00000199347	4.28169	10.6922	2.49719
	TTI1	ENSG00000101407	6.32499	15.7945	2.49716
	RNU4ATAC	ENSG00000264229	2.79562	6.97735	2.49582
	HLA-F-AS1	ENSG00000214922	1.22024	3.03632	2.4883
	GDF7	ENSG00000143869	1.23319	3.06501	2.48542
	TSSC4	ENSG00000184281	16.5736	41.1899	2.48527
	ELOA-AS1	ENSG00000236810	2.46304	6.11556	2.48293
	MT1F	ENSG00000198417	2.02128	5.01555	2.48138
	TDRKH-AS1	ENSG00000203288	0.897148	2.22588	2.48107
	CHTF8	ENSG00000168802	1.31894	3.27211	2.48086
	MXRA8	ENSG00000162576	5.53005	13.7097	2.47912
	SNORD36C	ENSG00000252542	5.8502	14.4668	2.47287
	PLAGL1	ENSG00000118495	0.711768	1.75675	2.46815
	ACTR8	ENSG00000113812	4.4926	11.0794	2.46615
	CYP4V2	ENSG00000145476	0.958717	2.36336	2.46512
	PLXDC1	ENSG00000161381	0.754694	1.85867	2.46281
	POU4F1	ENSG00000152192	0.909837	2.23902	2.4609
	COLGALT2	ENSG00000198756	1.45633	3.58116	2.45903
	LRRC20	ENSG00000172731	4.3694	10.7033	2.4496
	BACE1	ENSG00000186318	2.87811	7.03048	2.44275
	CRYBB2P1	ENSG00000100058	3.32866	8.12218	2.44007
	ARID3B	ENSG00000179361	2.11083	5.13329	2.43188
	ASNSD1	ENSG00000138381	6.62695	16.1011	2.42964
	APOLD1	ENSG00000178878	1.91933	4.65555	2.42561
	YTHDF1	ENSG00000149658	6.784	16.448	2.42453
	ANKRD11	ENSG00000167522	2.99737	7.26534	2.42391
	SP110	ENSG00000135899	1.20415	2.91811	2.42337
	SLC19A3	ENSG00000135917	2.34251	5.6766	2.4233
	SCD5	ENSG00000145284	4.226	10.2355	2.42204
	RNU6-387P	ENSG00000223263	0.773408	1.87117	2.41938
	COX6CP1	ENSG00000260318	0.614004	1.48441	2.4176
	TTC30A	ENSG00000197557	0.735818	1.7779	2.41622
	ASB9	ENSG00000102048	1.90361	4.59748	2.41514
	FZD7	ENSG00000155760	4.71704	11.3921	2.41508
	SNX11	ENSG00000002919	5.71456	13.7959	2.41416
	HOXA-AS2	ENSG00000253552	1.43605	3.46381	2.41204
	EFHD1	ENSG00000115468	2.91962	7.03908	2.41096
	SLC13A3	ENSG00000158296	0.525259	1.26476	2.40789
	CNOT9	ENSG00000144580	6.36462	15.3073	2.40507
	SGPP2	ENSG00000163082	0.883612	2.125	2.4049
	RPL12P14	ENSG00000224321	2.05631	4.94316	2.40389
	PRKCH	ENSG00000027075	3.59314	8.63432	2.403
	LMO2	ENSG00000135363	2.03645	4.89159	2.40202
	IRS1	ENSG00000169047	0.90759	2.1788	2.40064
	IGF1R	ENSG00000140443	5.72324	13.7341	2.39971
	NOL9	ENSG00000162408	3.76069	9.01816	2.39801
	RNU4-1	ENSG00000200795	1.7715	4.24771	2.39781
	TCEA3	ENSG00000204219	0.778594	1.8649	2.39521
	STK36	ENSG00000163482	2.62294	6.27829	2.3936
	GPC5	ENSG00000179399	3.08207	7.36603	2.38996
	BTN2A1	ENSG00000112763	1.75954	4.20398	2.38924
	CCDC51	ENSG00000164051	9.29542	22.1772	2.38582
	PCDHGC3	ENSG00000240184	2.42415	5.7827	2.38546
	RTN3	ENSG00000133318	16.2935	38.8672	2.38544
	LRP4-AS1	ENSG00000247675	0.942673	2.24365	2.38009
	ZSWIM5	ENSG00000162415	1.12442	2.67441	2.37847
	PDGFRB	ENSG00000113721	1.47276	3.50149	2.37751
	CD52	ENSG00000169442	1.26276	3.00006	2.3758
	NT5C1A	ENSG00000116981	1.07569	2.55536	2.37555
	CDKN2AIP	ENSG00000168564	2.36057	5.60578	2.37475
	COL4A4	ENSG00000081052	0.942903	2.23912	2.37471
	HOXA6	ENSG00000106006	1.01428	2.40786	2.37396
	SLC2A11	ENSG00000133460	2.34026	5.55435	2.37339
	H19	ENSG00000130600	5.81612	13.7957	2.37198
	LBR	ENSG00000143815	13.9226	33.0171	2.37147
	LMCD1	ENSG00000071282	3.16315	7.49346	2.36899
	MAPRE2	ENSG00000166974	1.78929	4.23674	2.36784
	DDX5	ENSG00000108654	38.581	91.3214	2.367
	DMBX1	ENSG00000197587	0.794376	1.87847	2.36471
	CGA	ENSG00000135346	0.829734	1.96152	2.36403
	EIF4E3	ENSG00000163412	1.29932	3.06909	2.36207
	DAGLA	ENSG00000134780	0.833319	1.96825	2.36194
	GCNT2	ENSG00000111846	1.70005	4.01427	2.36127
	ZBTB2	ENSG00000181472	1.34375	3.17277	2.36113
	CHRNA3	ENSG00000080644	0.747453	1.76341	2.35923
	CLN5	ENSG00000102805	3.66157	8.62995	2.3569
	ARL4C	ENSG00000188042	8.15517	19.1977	2.35405
	USP40	ENSG00000085982	3.54278	8.33467	2.35258
	TIMM21	ENSG00000075336	3.12721	7.35612	2.3523
	VAMP1	ENSG00000139190	1.97703	4.64915	2.35158
	SLC25A44	ENSG00000160785	1.21444	2.85458	2.35052
	GPHA2	ENSG00000149735	0.627481	1.47314	2.3477
	PLEKHA2	ENSG00000169499	2.0469	4.79882	2.34444
	ARCN1	ENSG00000095139	9.92056	23.2401	2.34262
	ATXN1L	ENSG00000224470	1.5918	3.72818	2.34212
	MOB3C	ENSG00000142961	0.929394	2.17259	2.33764
	USP46-AS1	ENSG00000248866	0.893136	2.08635	2.33598
	SHOX2	ENSG00000168779	0.559083	1.30445	2.33319
	RPL19P20	ENSG00000229168	0.630381	1.46879	2.33
	RLN2	ENSG00000107014	3.11146	7.24621	2.32888
	RPE	ENSG00000197713	7.34271	17.0957	2.32826
	CLDN12	ENSG00000157224	2.80072	6.51349	2.32565
	NRSN2	ENSG00000125841	2.67907	6.22376	2.3231
	MSL3	ENSG00000005302	2.44972	5.68789	2.32185
	CHMP4A	ENSG00000254505	2.72496	6.31786	2.31851
	DLGAP1-AS1	ENSG00000177337	0.650054	1.50562	2.31615
	AKNA	ENSG00000106948	1.27961	2.96327	2.31576
	CIPC	ENSG00000198894	1.65381	3.82897	2.31525
	NAV1	ENSG00000134369	0.635133	1.46903	2.31295
	UBL7-AS1	ENSG00000247240	2.15901	4.98774	2.3102
	TSPAN13	ENSG00000106537	4.45259	10.2817	2.30916
	MSANTD2	ENSG00000120458	0.868016	2.00231	2.30676
	NEDD9	ENSG00000111859	1.8934	4.36585	2.30583
	REEP1	ENSG00000068615	1.30291	2.99995	2.30251
	Z98883.1	ENSG00000282907	0.819511	1.88663	2.30214
	MEIS1	ENSG00000143995	2.01199	4.62288	2.29767
	ZNF436	ENSG00000125945	3.51166	8.06647	2.29705
	ATP2A3	ENSG00000074370	2.07573	4.76753	2.29679
	SLC30A3	ENSG00000115194	0.695993	1.59592	2.29301
	NR2C2	ENSG00000177463	1.78143	4.0796	2.29007
	DTD2	ENSG00000129480	5.46848	12.5193	2.28936
	TMEM87A	ENSG00000103978	5.31468	12.1654	2.28903
	ARHGEF11	ENSG00000132694	3.02671	6.92613	2.28834
	ITGB4	ENSG00000132470	0.584798	1.33765	2.28736
	ZSCAN31	ENSG00000235109	0.598459	1.36467	2.28031
	PKD1P6-NPIPP1	ENSG00000270580	1.31841	3.00626	2.28021
	ARHGEF10	ENSG00000104728	1.10886	2.52057	2.27311
	PITX2	ENSG00000164093	2.66883	6.06432	2.27228
	SNORA41	ENSG00000207406	2.4346	5.53009	2.27146
	CMPK2	ENSG00000134326	1.27693	2.90027	2.27129
	E2F3	ENSG00000112242	1.39602	3.16987	2.27064
	VKORC1L1	ENSG00000196715	2.07872	4.71862	2.26996
	SH3D21	ENSG00000214193	0.618422	1.402	2.26707
	MT-ND4	ENSG00000198886	4.18959	9.49648	2.26668
	MYLK-AS1	ENSG00000239523	1.94166	4.40031	2.26626
	PRSS8	ENSG00000052344	0.637438	1.44443	2.266
	FAM160A1	ENSG00000164142	1.08216	2.45166	2.26553
	THAP1	ENSG00000131931	1.27852	2.8928	2.26262
	DDX28	ENSG00000182810	1.95485	4.4184	2.26023
	USB1	ENSG00000103005	1.57913	3.56143	2.25531
	FSTL1	ENSG00000163430	31.0223	69.9535	2.25494
	LCK	ENSG00000182866	0.577349	1.301	2.2534
	DDX11-AS1	ENSG00000245614	0.855215	1.92606	2.25214
	SULT1A3	ENSG00000261052	2.89114	6.51078	2.25198
	CCNJL	ENSG00000135083	0.593422	1.3362	2.25168
	FAM86B3P	ENSG00000173295	0.561741	1.26482	2.25161
	MRPS27	ENSG00000113048	19.3552	43.5075	2.24784
	STAG3L5P-PVRIG2P-PILRB	ENSG00000272752	0.800204	1.79822	2.2472
	COQ9	ENSG00000088682	16.0077	35.9708	2.24709
	SOX11	ENSG00000176887	0.743853	1.67041	2.24561
	LITAF	ENSG00000189067	18.5322	41.5934	2.24439
	UGT3A2	ENSG00000168671	2.22213	4.98578	2.2437
	ANTXR2	ENSG00000163297	0.801425	1.79746	2.24283
	TRPC6	ENSG00000137672	0.507981	1.13893	2.24208
	FKRP	ENSG00000181027	2.1464	4.80521	2.23873
	DNAJC16	ENSG00000116138	1.44084	3.22322	2.23705
	SNAI2	ENSG00000019549	0.570369	1.27482	2.23508
	OSBPL6	ENSG00000079156	0.536941	1.20005	2.23497
	IPP	ENSG00000197429	4.34259	9.70332	2.23445
	PTPN14	ENSG00000152104	1.86365	4.1597	2.23202
	BTNL9	ENSG00000165810	0.571341	1.27455	2.2308
	FNDC10	ENSG00000228594	2.54329	5.67186	2.23013
	EP300-AS1	ENSG00000231993	0.676939	1.50908	2.22927
	PLAC8	ENSG00000145287	1.12716	2.51017	2.227
	FAF2	ENSG00000113194	9.12136	20.311	2.22675
	FN1	ENSG00000115414	38.4686	85.6399	2.22623
	SMPD4	ENSG00000136699	12.3498	27.4779	2.22497
	ZNF841	ENSG00000197608	1.49647	3.32878	2.22443
	SEC14L1	ENSG00000129657	5.17401	11.4983	2.22232
	DUSP19	ENSG00000162999	0.797279	1.77096	2.22125
	E2F2	ENSG00000007968	5.59534	12.4283	2.22118
	FAM72B	ENSG00000188610	1.81394	4.02849	2.22085
	MMACHC	ENSG00000132763	2.53554	5.62778	2.21956
	SDC1	ENSG00000115884	6.01855	13.3534	2.2187
	MSL3P1	ENSG00000224287	2.37778	5.27262	2.21745
	NFKB1	ENSG00000109320	2.12278	4.70538	2.21662
	MT-CO2	ENSG00000198712	48.1666	106.748	2.21622
	PPP1R15B	ENSG00000158615	4.00794	8.87914	2.21539
	NCAM1	ENSG00000149294	2.75996	6.11054	2.214
	CHCHD10	ENSG00000250479	2.33161	5.16202	2.21393
	HLA-DOA	ENSG00000204252	1.87093	4.14205	2.2139
	AFF1	ENSG00000172493	1.51668	3.35726	2.21356
	HOXB-AS3	ENSG00000233101	6.54588	14.4705	2.21062
	MTHFSD	ENSG00000103248	4.78784	10.5766	2.20906
	ZNF512B	ENSG00000196700	4.92383	10.874	2.20845
	YY1	ENSG00000100811	6.59091	14.5526	2.20798
	TPRG1L	ENSG00000158109	1.64981	3.64138	2.20715
	RNU1-92P	ENSG00000252826	3.52941	7.78254	2.20505
	MREG	ENSG00000118242	2.93767	6.47719	2.20487
	TDG	ENSG00000139372	5.60907	12.3586	2.20332
	HAGLR	ENSG00000224189	0.603649	1.32995	2.20319
	HOXA9	ENSG00000078399	0.700255	1.54263	2.20296
	ADI1	ENSG00000182551	7.29129	16.0593	2.20253
	MT-TW	ENSG00000210117	1.60316	3.52842	2.20092
	FBXW2	ENSG00000119402	2.60222	5.7272	2.2009
	TMEM59L	ENSG00000105696	1.1751	2.58617	2.20081
	LONP2	ENSG00000102910	6.45505	14.1986	2.19961
	GLI2	ENSG00000074047	0.700231	1.53853	2.19718
	COG2	ENSG00000135775	9.59981	21.0871	2.19662
	YPEL4	ENSG00000166793	0.810073	1.77878	2.19582
	KLRC2	ENSG00000205809	0.92038	2.01906	2.19373
	SCD	ENSG00000099194	23.6063	51.7531	2.19234
	POMC	ENSG00000115138	0.995475	2.18237	2.19229
	RASSF1-AS1	ENSG00000281358	0.505448	1.10787	2.19185
	PAX7	ENSG00000009709	0.735182	1.60633	2.18495
	ZSCAN21	ENSG00000166529	4.33814	9.47064	2.18311
	OLFML3	ENSG00000116774	5.45294	11.9039	2.18303
	FP565260.6	ENSG00000280071	9.57023	20.8911	2.18293
	B4GALT5	ENSG00000158470	4.59793	10.0342	2.18232
	FIBCD1	ENSG00000130720	1.9665	4.28517	2.17909
	FYCO1	ENSG00000163820	1.18636	2.58427	2.17832
	SMAD7	ENSG00000101665	7.99535	17.4075	2.17721
	HOXA11-AS	ENSG00000240990	0.819152	1.78125	2.17451
	KIAA1211	ENSG00000109265	0.684329	1.48743	2.17356
	HBEGF	ENSG00000113070	3.23132	7.02121	2.17286
	TSPYL4	ENSG00000187189	4.11752	8.9394	2.17106
	SUSD1	ENSG00000106868	2.6155	5.67368	2.16925
	DOC2A	ENSG00000149927	1.54938	3.36092	2.16921
	TOB2	ENSG00000183864	2.4104	5.22726	2.16863
	LIPH	ENSG00000163898	1.34143	2.90587	2.16625
	SNORD88A	ENSG00000221241	2.42976	5.2607	2.16511
	SMCR8	ENSG00000176994	1.57623	3.41223	2.1648
	TRIM44	ENSG00000166326	3.55321	7.69087	2.16449
	HOPX	ENSG00000171476	0.968561	2.09597	2.16401
	AJUBA	ENSG00000129474	11.9804	25.9043	2.16223
	GABPB2	ENSG00000143458	1.66244	3.59371	2.16171
	WFDC2	ENSG00000101443	1.7987	3.88809	2.16161
	SEPT3	ENSG00000100167	1.09068	2.35652	2.1606
	TOMM20L	ENSG00000196860	0.598738	1.29357	2.1605
	NSUN4	ENSG00000117481	4.00277	8.64796	2.16049
	EIF3J-AS1	ENSG00000179523	2.60194	5.61991	2.15989
	PANX2	ENSG00000073150	0.663745	1.43331	2.15943
	SLC44A3-AS1	ENSG00000224081	1.0757	2.3224	2.15897
	OVOL2	ENSG00000125850	1.33484	2.88146	2.15866
	GLOD4	ENSG00000167699	10.8567	23.4259	2.15774
	ZIK1	ENSG00000171649	2.9044	6.26489	2.15703
	FAM118A	ENSG00000100376	5.57633	12.0254	2.1565
	SYNPO	ENSG00000171992	0.641058	1.38182	2.15552
	TRAF3IP1	ENSG00000204104	1.32143	2.8481	2.15531
	FAM111A	ENSG00000166801	0.904177	1.94764	2.15405
	MLLT11	ENSG00000213190	3.46696	7.45623	2.15066
	PIGW	ENSG00000277161	1.57495	3.38407	2.14869
	ZNF362	ENSG00000160094	1.02939	2.21145	2.14831
	DDX17	ENSG00000100201	67.1771	144.23	2.14701
	AP1G1	ENSG00000166747	5.46936	11.7414	2.14676
	NPPB	ENSG00000120937	0.875665	1.87921	2.14604
	SNX18P3	ENSG00000225345	0.776077	1.66508	2.14551
	NECAP2	ENSG00000157191	21.6501	46.4456	2.14528
	SCNN1D	ENSG00000162572	1.35751	2.90964	2.14336
	MAPK1IP1L	ENSG00000168175	2.11192	4.52538	2.14277
	GULP1	ENSG00000144366	2.51917	5.39747	2.14256
	GTF2H4	ENSG00000213780	2.60862	5.58823	2.14221
	PNMA1	ENSG00000176903	2.31302	4.95479	2.14213
	MGAT3	ENSG00000128268	2.07053	4.43526	2.14209
	TTC30B	ENSG00000196659	0.968805	2.07496	2.14177
	MIEF1	ENSG00000100335	16.8164	35.9881	2.14007
	ZNF713	ENSG00000178665	0.598369	1.28027	2.1396
	RP1	ENSG00000104237	0.671831	1.43676	2.13857
	TOE1	ENSG00000132773	4.45145	9.50707	2.13572
	MACF1	ENSG00000127603	9.659	20.6229	2.13509
	ZFYVE1	ENSG00000165861	1.19561	2.55184	2.13434
	EPHA10	ENSG00000183317	1.10885	2.36525	2.13306
	RNU5A-1	ENSG00000199568	6.01361	12.8185	2.13158
	PLPP3	ENSG00000162407	1.54624	3.29398	2.13031
	LCMT2	ENSG00000168806	1.65984	3.53575	2.13018
	TFB2M	ENSG00000162851	0.808584	1.72093	2.12832
	ZNF669	ENSG00000188295	0.842473	1.79242	2.12757
	SNHG26	ENSG00000228649	0.878622	1.86908	2.12728
	DCST1-AS1	ENSG00000232093	1.12067	2.38254	2.126
	SH3BP5-AS1	ENSG00000224660	0.605117	1.28583	2.12493
	VDAC1P8	ENSG00000229036	0.503476	1.06901	2.12327
	SAR1B	ENSG00000152700	4.75329	10.08	2.12064
	TRAPPC2	ENSG00000196459	6.7437	14.2812	2.11771
	ZNF691	ENSG00000164011	6.338	13.4219	2.11769
	FEZF1-AS1	ENSG00000230316	0.967667	2.0486	2.11705
	NES	ENSG00000132688	8.80997	18.6441	2.11625
	PSMG3-AS1	ENSG00000230487	1.06792	2.25931	2.11561
	PLEKHO1	ENSG00000023902	4.99503	10.5628	2.11466
	STKLD1	ENSG00000198870	1.18525	2.50544	2.11386
	PEX6	ENSG00000124587	6.75938	14.2859	2.11349
	FLT1	ENSG00000102755	1.31605	2.77807	2.11091
	SLC9A6	ENSG00000198689	2.2363	4.72017	2.11071
	DLGAP4-AS1	ENSG00000232907	1.38254	2.91739	2.11017
	EBLN2	ENSG00000255423	0.735473	1.55057	2.10826
	RAD54L2	ENSG00000164080	2.28638	4.81913	2.10776
	HCG25	ENSG00000232940	1.20232	2.53357	2.10723
	ZBTB14	ENSG00000198081	1.9185	4.04174	2.10672
	KDM4D	ENSG00000186280	1.29249	2.72155	2.10566
	TMEM57	ENSG00000204178	2.53686	5.33813	2.10423
	ZNF318	ENSG00000171467	1.42325	2.99462	2.10407
	MOAP1	ENSG00000165943	8.15473	17.1508	2.10317
	ZNF623	ENSG00000183309	5.31039	11.1647	2.10243
	SNORD11B	ENSG00000271852	1.6635	3.49538	2.10122
	SIK2	ENSG00000170145	1.18889	2.49767	2.10084
	RAC2	ENSG00000128340	1.91698	4.02608	2.10022
	HOTAIRM1_5	ENSG00000277694	8.84513	18.5706	2.09953
	SRSF1	ENSG00000136450	45.4763	95.4785	2.09952
	OPN3	ENSG00000054277	1.00913	2.11863	2.09947
	NBPF1	ENSG00000219481	5.61325	11.7828	2.0991
	CCDC97	ENSG00000142039	2.79317	5.86275	2.09896
	BCL2	ENSG00000171791	0.52309	1.0976	2.0983
	HIRA	ENSG00000100084	2.80102	5.87213	2.09643
	CIZ1	ENSG00000148337	6.20064	12.9968	2.09603
	RUNDC3B	ENSG00000105784	0.538133	1.12779	2.09574
	LSS	ENSG00000160285	12.123	25.4048	2.09558
	LIMS2	ENSG00000072163	0.783079	1.64086	2.09539
	RHOQP1	ENSG00000258568	0.868118	1.81787	2.09403
	TMEM132E	ENSG00000181291	0.625686	1.31004	2.09377
	KCTD19	ENSG00000168676	0.562299	1.17647	2.09224
	BCL9	ENSG00000116128	0.755888	1.58115	2.09177
	CLTA	ENSG00000122705	44.3576	92.7661	2.09132
	FNTB	ENSG00000257365	3.08833	6.45464	2.09001
	THRAP3	ENSG00000054118	15.2595	31.8853	2.08954
	DDAH1	ENSG00000153904	7.28116	15.2126	2.08931
	SIX2	ENSG00000170577	1.22967	2.56899	2.08917
	ARL8B	ENSG00000134108	2.22714	4.65276	2.08912
	UNC5C	ENSG00000182168	1.3827	2.88862	2.08912
	EBF3	ENSG00000108001	2.38878	4.98779	2.088
	VANGL1	ENSG00000173218	1.96229	4.09665	2.08769
	CABLES1	ENSG00000134508	2.04449	4.26323	2.08523
	WASF3	ENSG00000132970	1.94018	4.04557	2.08516
	PPT1	ENSG00000131238	17.938	37.4014	2.08503
	SH3RF3-AS1	ENSG00000259863	0.648091	1.35106	2.08467
	POLR2D	ENSG00000144231	7.59432	15.8191	2.08302
	ATP6AP2	ENSG00000182220	12.3795	25.7564	2.08057
	PRNP	ENSG00000171867	5.21652	10.8496	2.07985
	ANXA8L1	ENSG00000264230	0.986722	2.05128	2.07889
	GATA6	ENSG00000141448	1.00126	2.08115	2.07854
	WIPF2	ENSG00000171475	1.72074	3.57122	2.0754
	ALS2	ENSG00000003393	5.43017	11.2584	2.0733
	DDIT4L	ENSG00000145358	0.970046	2.01095	2.07304
	GON7	ENSG00000170270	4.43281	9.18794	2.07271
	CLP1	ENSG00000172409	7.11925	14.7524	2.07219
	HRCT1	ENSG00000196196	0.606071	1.2557	2.07186
	MGME1	ENSG00000125871	6.55374	13.5754	2.07139
	PDGFB	ENSG00000100311	1.40396	2.90738	2.07084
	WDR61	ENSG00000140395	18.0582	37.3918	2.07063
	TSC22D2	ENSG00000196428	0.925656	1.91635	2.07026
	SYT17	ENSG00000103528	1.39257	2.88288	2.0702
	DOC2B	ENSG00000272636	0.707921	1.46522	2.06975
	SAP130	ENSG00000136715	1.02755	2.12608	2.06908
	GSG2	ENSG00000177602	3.57248	7.39109	2.0689
	IGLV5-52	ENSG00000211643	1.39687	2.88867	2.06796
	SH3BP4	ENSG00000130147	3.23598	6.69055	2.06755
	SLC30A6	ENSG00000152683	3.16151	6.53555	2.06722
	CHST4	ENSG00000140835	0.533888	1.10356	2.06702
	KPNA2	ENSG00000182481	45.2476	93.5115	2.06666
	MON1A	ENSG00000164077	2.15791	4.45882	2.06626
	RASL11B	ENSG00000128045	2.47317	5.10914	2.06583
	KBTBD7	ENSG00000120696	2.47888	5.11521	2.06352
	MAEA	ENSG00000090316	12.2411	25.258	2.06338
	C1S	ENSG00000182326	1.02579	2.11641	2.0632
	ZBED5-AS1	ENSG00000247271	2.16419	4.46497	2.06312
	ZKSCAN3	ENSG00000189298	1.70961	3.52694	2.06301
	TYW5	ENSG00000162971	0.653452	1.34723	2.06171
	TSTD3	ENSG00000228439	1.21172	2.4981	2.06162
	OLMALINC	ENSG00000235823	0.502249	1.03463	2.06
	RAB11A	ENSG00000103769	6.82153	14.051	2.0598
	PGBD1	ENSG00000137338	1.83199	3.77346	2.05976
	ZSCAN25	ENSG00000197037	3.7626	7.74285	2.05785
	GLT8D2	ENSG00000120820	1.55939	3.20841	2.05748
	MRPL44	ENSG00000135900	12.7007	26.0903	2.05423
	NRDE2	ENSG00000119720	2.50553	5.14424	2.05316
	SCARNA1	ENSG00000252947	0.716417	1.47001	2.05189
	RAI1	ENSG00000108557	1.42249	2.91853	2.05171
	SULT1C4	ENSG00000198075	1.50338	3.08426	2.05156
	MYL3	ENSG00000160808	1.10165	2.25899	2.05054
	ABCC6P2	ENSG00000255277	2.86436	5.8719	2.04998
	POLR1B	ENSG00000125630	7.52561	15.4222	2.04929
	RCAN1	ENSG00000159200	4.08264	8.36471	2.04885
	OGFOD1	ENSG00000087263	4.07378	8.34314	2.04801
	STOX2	ENSG00000173320	0.775038	1.58684	2.04744
	PHLDB1	ENSG00000019144	3.97273	8.13385	2.04742
	PIGBOS1	ENSG00000225973	3.27485	6.70381	2.04706
	KDM5B	ENSG00000117139	6.15817	12.6057	2.04699
	BCORL1	ENSG00000085185	0.656701	1.34357	2.04594
	POLR3E	ENSG00000058600	9.80091	20.0466	2.04538
	RBBP5	ENSG00000117222	3.5101	7.17802	2.04496
	ISL1	ENSG00000016082	1.00407	2.05221	2.04389
	ZNF599	ENSG00000153896	4.31356	8.81293	2.04308
	SAMHD1	ENSG00000101347	3.67618	7.50864	2.04251
	IL17RB	ENSG00000056736	1.30677	2.66905	2.04248
	DNAAF2	ENSG00000165506	2.86075	5.84226	2.04221
	AFAP1L2	ENSG00000169129	2.68737	5.48646	2.04157
	HNRNPA1P16	ENSG00000262333	0.505395	1.03164	2.04125
	HEYL	ENSG00000163909	0.687585	1.40312	2.04065
	NID2	ENSG00000087303	3.4158	6.96774	2.03986
	FOXRED2	ENSG00000100350	4.68322	9.55238	2.0397
	TGFBRAP1	ENSG00000135966	2.3131	4.71349	2.03774
	PARM1	ENSG00000169116	2.65006	5.39938	2.03746
	TMEM44-AS1	ENSG00000231770	2.92141	5.95119	2.03709
	SPSB4	ENSG00000175093	3.66073	7.45399	2.03621
	TTPAL	ENSG00000124120	1.01392	2.06445	2.0361
	MCL1	ENSG00000143384	18.2759	37.1884	2.03483
	ZNF7	ENSG00000147789	5.37152	10.9291	2.03465
	SLC25A48	ENSG00000145832	2.08162	4.23517	2.03455
	CLMN	ENSG00000165959	0.563432	1.14535	2.03281
	ST3GAL5	ENSG00000115525	4.17568	8.48706	2.0325
	RPUSD4	ENSG00000165526	6.08686	12.3677	2.03187
	PIP4K2A	ENSG00000150867	1.45399	2.95108	2.02964
	DARS2	ENSG00000117593	13.5204	27.4348	2.02914
	MARCKSL1	ENSG00000175130	15.7874	32.0312	2.02891
	PPP1R8	ENSG00000117751	10.1224	20.5305	2.02823
	SNORA71B	ENSG00000235408	2.00659	4.06675	2.02669
	TCEAL4	ENSG00000133142	5.18547	10.5048	2.02582
	NPTX1	ENSG00000171246	6.07488	12.2985	2.02448
	PUDP	ENSG00000130021	3.49219	7.06851	2.02409
	TRAK2	ENSG00000115993	1.61712	3.27295	2.02394
	HEY2	ENSG00000135547	0.85069	1.72022	2.02214
	TOR1AIP2	ENSG00000169905	8.44688	17.0608	2.01977
	IGFBP4	ENSG00000141753	0.812253	1.64036	2.01951
	FLT3	ENSG00000122025	0.733354	1.48011	2.01827
	MARK3	ENSG00000075413	7.65649	15.449	2.01777
	HOTAIRM1_4	ENSG00000274396	9.18463	18.5283	2.01732
	PRR11	ENSG00000068489	8.03902	16.2118	2.01664
	EXOC8	ENSG00000116903	2.20832	4.45107	2.01559
	SHANK1	ENSG00000161681	1.60578	3.23609	2.01527
	RBM22	ENSG00000086589	12.889	25.9732	2.01514
	CHCHD2P6	ENSG00000235084	0.789976	1.59177	2.01497
	CLN8	ENSG00000182372	1.41306	2.84628	2.01426
	DNHD1	ENSG00000179532	0.912331	1.83597	2.0124
	PRKAR1B	ENSG00000188191	5.27988	10.6243	2.01222
	CU634019.1	ENSG00000277067	3.38782	6.81445	2.01145
	YWHAG	ENSG00000170027	7.60572	15.2972	2.01128
	ARHGAP5-AS1	ENSG00000258655	0.983004	1.97699	2.01117
	SIX1	ENSG00000126778	3.29039	6.6159	2.01068
	PDE4B	ENSG00000184588	0.729602	1.46657	2.0101
	FST	ENSG00000134363	0.531127	1.06727	2.00945
	HMGN2	ENSG00000198830	107.444	215.838	2.00884
	AMMECR1	ENSG00000101935	0.845162	1.69681	2.00768
	METTL4	ENSG00000101574	0.882314	1.77092	2.00713
	MT-ND3	ENSG00000198840	37.8286	75.9141	2.00679
	DIDO1	ENSG00000101191	13.0133	26.1021	2.00581
	SLC1A1	ENSG00000106688	3.12875	6.2708	2.00425
	ZNF165	ENSG00000197279	0.654025	1.3108	2.00421
	BCAR1	ENSG00000050820	5.5616	11.1415	2.00329
	ALPPL2	ENSG00000163286	4.03273	8.07497	2.00236
	HECW1	ENSG00000002746	1.57848	3.15964	2.0017
	PITRM1	ENSG00000107959	14.2769	28.5772	2.00164
	RBM19	ENSG00000122965	3.44122	6.88397	2.00044
	MATN2	ENSG00000132561	2.34603	4.69061	1.99938
	MT-CO3	ENSG00000198938	167.576	334.668	1.99711
	YWHAB	ENSG00000166913	16.0832	32.0943	1.99552
	E2F5	ENSG00000133740	5.19182	10.36	1.99544
	SS18L1	ENSG00000184402	2.95279	5.88925	1.99447
	PRDM11	ENSG00000019485	1.91781	3.82488	1.9944
	MAP7	ENSG00000135525	2.51759	5.01224	1.99089
	SH3PXD2B	ENSG00000174705	2.79087	5.55473	1.99032
	BMF	ENSG00000104081	4.34351	8.64285	1.98983
	SRSF6	ENSG00000124193	16.7315	33.2927	1.98983
	DUSP28	ENSG00000188542	1.21779	2.4223	1.9891
	CU634019.6	ENSG00000280018	2.13121	4.23866	1.98885
	IGFBP3	ENSG00000146674	1.90949	3.79768	1.98885
	CASP2	ENSG00000106144	2.25133	4.47753	1.98884
	SLC41A1	ENSG00000133065	2.52412	5.01959	1.98865
	ZMIZ1	ENSG00000108175	0.780526	1.55203	1.98844
	SNAP91	ENSG00000065609	0.797497	1.58511	1.9876
	KMT5A	ENSG00000183955	7.03453	13.9815	1.98756
	SLC36A1	ENSG00000123643	2.57344	5.11365	1.98709
	PAFAH2	ENSG00000158006	2.8574	5.67638	1.98655
	ARHGAP35	ENSG00000160007	3.2406	6.4325	1.98497
	ZBTB24	ENSG00000112365	1.54203	3.06068	1.98484
	TAF11	ENSG00000064995	15.7389	31.2384	1.98479
	ASB7	ENSG00000183475	3.30556	6.5576	1.98381
	WTAP	ENSG00000146457	16.026	31.7848	1.98333
	FBXL2	ENSG00000153558	3.16705	6.27957	1.98278
	STK40	ENSG00000196182	5.72728	11.3553	1.98266
	MBOAT2	ENSG00000143797	6.93671	13.753	1.98265
	RUBCNL	ENSG00000102445	1.30479	2.58561	1.98163
	HOMEZ	ENSG00000215271	2.8703	5.68681	1.98126
	H3F3AP4	ENSG00000235655	12.4787	24.7012	1.97947
	NUDCD3	ENSG00000015676	7.881	15.5962	1.97896
	UBE4A	ENSG00000110344	5.76047	11.3919	1.9776
	NFE2L1	ENSG00000082641	8.31773	16.4484	1.97751
	ICA1L	ENSG00000163596	0.933471	1.84547	1.977
	TMEM200C	ENSG00000206432	1.27328	2.51645	1.97634
	ABHD2	ENSG00000140526	3.90227	7.71067	1.97595
	MAP1A	ENSG00000166963	0.778409	1.53755	1.97524
	ADAT1	ENSG00000065457	7.26749	14.3518	1.9748
	FKBP1A	ENSG00000088832	12.3874	24.4626	1.97479
	G3BP1	ENSG00000145907	42.9168	84.7401	1.97452
	LIX1L	ENSG00000271601	2.88629	5.69875	1.97442
	BMP6	ENSG00000153162	3.37216	6.64999	1.97203
	PSMB10	ENSG00000205220	6.07314	11.9626	1.96976
	NDUFA4L2	ENSG00000185633	0.507327	0.999066	1.96927
	MAST2	ENSG00000086015	3.7115	7.30594	1.96846
	ZNF106	ENSG00000103994	3.72738	7.33255	1.96722
	MEX3A	ENSG00000254726	1.65451	3.25408	1.96679
	DBNL	ENSG00000136279	30.7529	60.4615	1.96604
	TNFAIP2	ENSG00000185215	3.74478	7.35966	1.96531
	HSPA9	ENSG00000113013	53.8507	105.812	1.96492
	EPB41L1	ENSG00000088367	2.14641	4.21673	1.96456
	FOS	ENSG00000170345	0.63938	1.25608	1.96453
	SETBP1	ENSG00000152217	1.33377	2.61976	1.96417
	FBXO28	ENSG00000143756	5.08299	9.97566	1.96256
	FAM89A	ENSG00000182118	14.1338	27.7365	1.96243
	ADAR	ENSG00000160710	12.8669	25.2481	1.96225
	LGI2	ENSG00000153012	0.70436	1.38209	1.96219
	FAHD1	ENSG00000180185	12.8827	25.2782	1.96218
	RBM7	ENSG00000076053	1.44271	2.83079	1.96213
	TMED10	ENSG00000170348	15.0885	29.603	1.96196
	CASP8	ENSG00000064012	14.3262	28.1071	1.96194
	CMTM7	ENSG00000153551	1.43651	2.8179	1.96163
	MAN1C1	ENSG00000117643	0.786933	1.54275	1.96046
	FUBP3	ENSG00000107164	11.5614	22.662	1.96013
	SFPQ	ENSG00000116560	36.1972	70.9511	1.96012
	NPTX2	ENSG00000106236	3.89721	7.63759	1.95976
	MINOS1	ENSG00000173436	9.93299	19.4632	1.95945
	KIAA0040	ENSG00000235750	2.12923	4.17124	1.95904
	MTOR	ENSG00000198793	8.82629	17.278	1.95756
	RAP1GAP2	ENSG00000132359	2.98725	5.84587	1.95694
	GBAP1	ENSG00000160766	1.5687	3.0697	1.95684
	COL4A1	ENSG00000187498	9.5355	18.6546	1.95633
	ANKRD6	ENSG00000135299	3.34887	6.54858	1.95546
	INE1	ENSG00000224975	1.29105	2.52427	1.95521
	TBC1D10B	ENSG00000169221	7.07357	13.8234	1.95424
	RBM12	ENSG00000244462	2.95481	5.77245	1.95358
	JAKMIP1	ENSG00000152969	0.546975	1.06842	1.95333
	ACTB	ENSG00000075624	119.33	233.087	1.95329
	SALL3	ENSG00000256463	0.962057	1.87811	1.95219
	C6orf132	ENSG00000188112	0.842817	1.64468	1.9514
	PMS2CL	ENSG00000187953	3.31734	6.47336	1.95137
	ZNF549	ENSG00000121406	1.3148	2.56494	1.95082
	PYGO2	ENSG00000163348	5.85356	11.4168	1.9504
	FAM102A	ENSG00000167106	0.55903	1.0899	1.94962
	PBX2	ENSG00000204304	8.81329	17.1781	1.94911
	TPT1	ENSG00000133112	62.7332	122.252	1.94876
	DCAF1	ENSG00000145041	1.85042	3.60577	1.94862
	GAS5-AS1	ENSG00000270084	1.22172	2.38019	1.94824
	SOD2	ENSG00000112096	15.8565	30.8913	1.94818
	MIGA2	ENSG00000148343	3.92306	7.6395	1.94733
	COQ7	ENSG00000167186	5.99645	11.6767	1.94727
	NKX1-2	ENSG00000229544	0.589549	1.14762	1.94661
	MIRLET7D	ENSG00000199133	0.652512	1.27016	1.94657
	ORAOV1	ENSG00000149716	8.09874	15.7621	1.94624
	TRAM2-AS1	ENSG00000225791	1.13407	2.20669	1.94581
	RN7SL381P	ENSG00000263968	0.633488	1.23245	1.94549
	URB2	ENSG00000135763	3.89719	7.56931	1.94225
	TMEM74	ENSG00000164841	1.02839	1.99679	1.94166
	SDR39U1	ENSG00000100445	3.7973	7.37079	1.94106
	SNORD14A	ENSG00000272034	9.60275	18.6392	1.94103
	ERAP1	ENSG00000164307	2.84301	5.51731	1.94066
	ZNF302	ENSG00000089335	2.05953	3.99658	1.94053
	MAFF	ENSG00000185022	0.786174	1.52547	1.94037
	MORC2	ENSG00000133422	1.94659	3.77659	1.94011
	ALPP	ENSG00000163283	1.23586	2.3976	1.94003
	IGDCC4	ENSG00000103742	0.836415	1.62203	1.93926
	H3F3A	ENSG00000163041	56.5046	109.538	1.93856
	ZNF319	ENSG00000166188	0.711478	1.37878	1.93791
	PIGCP1	ENSG00000213713	2.12134	4.11006	1.93748
	OSR1	ENSG00000143867	0.825428	1.59822	1.93623
	EIF3L	ENSG00000100129	83.222	161.126	1.9361
	TMEM199	ENSG00000244045	2.81443	5.44709	1.93542
	HARBI1	ENSG00000180423	2.92652	5.66398	1.9354
	PXMP4	ENSG00000101417	2.91052	5.63157	1.9349
	ARSE	ENSG00000157399	1.8656	3.60915	1.93458
	B3GALT5-AS1	ENSG00000184809	1.23051	2.38044	1.93451
	ZNF852	ENSG00000178917	0.566497	1.09581	1.93437
	HLA-L	ENSG00000243753	0.578525	1.11879	1.93387
	AKAP17A	ENSG00000197976	4.88939	9.45335	1.93344
	UBE2V1	ENSG00000244687	7.98672	15.4395	1.93315
	WASIR1	ENSG00000185203	0.529654	1.02388	1.93312
	ZNF207	ENSG00000010244	22.5563	43.5911	1.93254
	AKR1C1	ENSG00000187134	0.834327	1.61206	1.93216
	TUBA8	ENSG00000183785	0.664559	1.2836	1.9315
	ARL2BP	ENSG00000102931	5.59309	10.803	1.93148
	SERINC3	ENSG00000132824	14.7525	28.4873	1.93102
	LRRC37A15P	ENSG00000230069	0.856897	1.65464	1.93097
	GRK3	ENSG00000100077	1.45194	2.80354	1.93089
	VWA5A	ENSG00000110002	1.71524	3.31178	1.9308
	SYNGR2	ENSG00000108639	9.20678	17.773	1.93042
	GPX3	ENSG00000211445	1.699	3.2791	1.93002
	PHF13	ENSG00000116273	2.71815	5.24504	1.92964
	UNC5B	ENSG00000107731	5.38206	10.3833	1.92924
	LHPP	ENSG00000107902	3.45406	6.66317	1.92908
	SLC25A21-AS1	ENSG00000258708	1.1476	2.21352	1.92883
	SNHG21	ENSG00000250988	4.44421	8.57202	1.92881
	DOLK	ENSG00000175283	5.04715	9.73103	1.92802
	KRBA2	ENSG00000184619	1.289	2.48512	1.92794
	PHACTR4	ENSG00000204138	1.94	3.73987	1.92777
	XPNPEP3	ENSG00000196236	1.41538	2.72746	1.92701
	POPDC3	ENSG00000132429	1.89308	3.64723	1.92662
	MAML1	ENSG00000161021	2.48583	4.78748	1.92591
	SMG8	ENSG00000167447	5.63196	10.8458	1.92575
	PAFAH1B2	ENSG00000168092	16.7878	32.3288	1.92574
	ACOXL	ENSG00000153093	0.664084	1.27856	1.9253
	ZNF783	ENSG00000204946	2.2939	4.41637	1.92527
	TET3	ENSG00000187605	0.707124	1.3614	1.92526
	SLC37A1	ENSG00000160190	2.14895	4.13696	1.92511
	PRKCB	ENSG00000166501	0.653438	1.25785	1.92497
	ZNF200	ENSG00000010539	6.83591	13.1558	1.92452
	ZNF689	ENSG00000156853	5.81871	11.1981	1.9245
	PPP2R5A	ENSG00000066027	2.98502	5.74318	1.924
	PDCD6IPP1	ENSG00000275325	2.08497	4.01047	1.92352
	FAM53C	ENSG00000120709	21.0249	40.4229	1.92262
	AGAP2	ENSG00000135439	0.505626	0.971995	1.92236
	TP53BP2	ENSG00000143514	3.7493	7.20695	1.92221
	GJB2	ENSG00000165474	3.1963	6.14264	1.9218
	XPO6	ENSG00000169180	15.7796	30.3174	1.9213
	TRPA1	ENSG00000104321	0.596129	1.14491	1.92057
	DYNC1LI2	ENSG00000135720	6.75406	12.9659	1.91972
	DCAF12	ENSG00000198876	6.80132	13.0557	1.91958
	SRSF5	ENSG00000100650	23.2514	44.6273	1.91934
	CHN2	ENSG00000106069	1.43433	2.7527	1.91916
	RN7SL37P	ENSG00000242493	0.633721	1.21614	1.91905
	ZNF646	ENSG00000167395	2.86834	5.5035	1.91871
	JDP2	ENSG00000140044	4.27114	8.19425	1.91852
	ADNP	ENSG00000101126	4.04817	7.76164	1.91732
	MARC1	ENSG00000186205	5.92377	11.3572	1.91722
	BRD7	ENSG00000166164	11.6457	22.3087	1.91563
	TSHZ1	ENSG00000179981	0.944285	1.80888	1.91561
	ZNF543	ENSG00000178229	3.41156	6.53492	1.91552
	RCBTB2	ENSG00000136161	0.749102	1.43482	1.91539
	PRPF4	ENSG00000136875	14.8884	28.516	1.91532
	IMMP1L	ENSG00000148950	22.3179	42.7417	1.91513
	ALX4	ENSG00000052850	4.65537	8.91509	1.91501
	SNHG9	ENSG00000255198	8.89187	17.0279	1.915
	KBTBD6	ENSG00000165572	2.96601	5.67977	1.91495
	RNF38	ENSG00000137075	1.10824	2.1222	1.91494
	SPSB1	ENSG00000171621	2.22183	4.25317	1.91426
	LBX1-AS1	ENSG00000227128	2.05806	3.93541	1.91219
	TLN2	ENSG00000171914	1.621	3.09929	1.91196
	N4BP2L1	ENSG00000139597	1.89807	3.62759	1.9112
	INHA	ENSG00000123999	0.750473	1.43386	1.9106
	HIC2	ENSG00000169635	3.50101	6.68508	1.90947
	SETD1A	ENSG00000099381	0.912113	1.74121	1.90898
	RNF11	ENSG00000123091	7.00257	13.3669	1.90886
	TPM1	ENSG00000140416	50.6273	96.6198	1.90845
	PSPC1P1	ENSG00000227879	1.48113	2.82614	1.9081
	RAD51-AS1	ENSG00000245849	1.23493	2.35562	1.9075
	CERK	ENSG00000100422	11.5369	21.9954	1.90653
	DPYSL3	ENSG00000113657	8.48406	16.1687	1.90577
	TAF5L	ENSG00000135801	7.02804	13.3888	1.90506
	STAT1	ENSG00000115415	9.97855	18.9979	1.90387
	LSM1	ENSG00000175324	10.8218	20.6007	1.90363
	MIRLET7F1	ENSG00000199072	2.06813	3.93509	1.90273
	NCALD	ENSG00000104490	1.27098	2.41777	1.90229
	TSR1	ENSG00000167721	7.50446	14.2746	1.90214
	ZNF707	ENSG00000181135	3.46033	6.57998	1.90155
	DNAJC27-AS1	ENSG00000224165	2.14814	4.08355	1.90097
	HEXIM1	ENSG00000186834	3.91024	7.4316	1.90055
	KRT8P46	ENSG00000248971	1.53274	2.91216	1.89997
	GYG2	ENSG00000056998	2.3208	4.40889	1.89973
	CCDC24	ENSG00000159214	4.23313	8.04066	1.89946
	GSTM2	ENSG00000213366	7.50251	14.2489	1.89922
	APBB2	ENSG00000163697	2.95121	5.60459	1.89908
	CALCB	ENSG00000175868	5.93941	11.2785	1.89892
	GATA2	ENSG00000179348	3.54567	6.73073	1.89829
	NUFIP1	ENSG00000083635	2.11608	4.01623	1.89796
	ZIC1	ENSG00000152977	1.11716	2.12021	1.89785
	TXLNG	ENSG00000086712	2.31335	4.38619	1.89603
	GRB14	ENSG00000115290	1.16864	2.2153	1.89563
	SP140L	ENSG00000185404	0.523215	0.991738	1.89547
	RAB15	ENSG00000139998	2.7818	5.27255	1.89537
	PLAGL2	ENSG00000126003	1.2014	2.27645	1.89484
	PPFIA1	ENSG00000131626	10.4772	19.8492	1.89451
	FZD1	ENSG00000157240	1.84753	3.49977	1.8943
	GABRB1	ENSG00000163288	0.72889	1.37997	1.89324
	RSPH14	ENSG00000100218	1.46825	2.77904	1.89276
	RNASEL	ENSG00000135828	2.18978	4.14367	1.89228
	ARHGAP31	ENSG00000031081	0.568198	1.0751	1.89212
	FOXN3-AS1	ENSG00000258920	1.37814	2.60747	1.89202
	WNT6	ENSG00000115596	0.67731	1.28145	1.89197
	IGF2BP1	ENSG00000159217	7.72231	14.609	1.89179
	ZNHIT6	ENSG00000117174	1.91425	3.62109	1.89165
	CBFB	ENSG00000067955	7.05285	13.337	1.89101
	SUOX	ENSG00000139531	2.88591	5.45724	1.89099
	ANKS1A	ENSG00000064999	3.11198	5.88465	1.89097
	DEDD2	ENSG00000160570	8.34979	15.7835	1.89028
	PRC1-AS1	ENSG00000258725	0.701245	1.32454	1.88883
	CRK	ENSG00000167193	8.41014	15.8843	1.88871
	CCKBR	ENSG00000110148	0.904233	1.70722	1.88803
	PRRG2	ENSG00000126460	0.729453	1.37708	1.88782
	AURKA	ENSG00000087586	32.6016	61.5352	1.88749
	TMEM2	ENSG00000135048	3.4722	6.55298	1.88727
	PTPN1	ENSG00000196396	9.18455	17.3271	1.88655
	FOXA1	ENSG00000129514	0.703621	1.32716	1.88618
	FMNL1	ENSG00000184922	0.926197	1.74688	1.88607
	GPSM3	ENSG00000213654	2.07931	3.92094	1.88569
	TSPYL1	ENSG00000189241	31.0583	58.5618	1.88555
	PDF	ENSG00000258429	2.67192	5.03391	1.88401
	CTSH	ENSG00000103811	24.7102	46.5536	1.88398
	CEP19	ENSG00000174007	1.64195	3.09291	1.88368
	EFNA1	ENSG00000169242	3.09507	5.8262	1.88242
	MINDY4	ENSG00000106125	1.59524	3.00239	1.88209
	CH17-340M24.3	ENSG00000197180	2.91196	5.47943	1.8817
	TMEM98	ENSG00000006042	24.2023	45.5296	1.88121
	ACAA2	ENSG00000167315	23.4835	44.1754	1.88113
	GLRX2	ENSG00000023572	6.00619	11.2978	1.88103
	GEMIN4	ENSG00000179409	9.53678	17.9374	1.88086
	SLC31A1	ENSG00000136868	7.18121	13.5041	1.88048
	ENO1P1	ENSG00000244457	1.41203	2.6542	1.8797
	HCFC1	ENSG00000172534	3.01288	5.66255	1.87945
	ZNF592	ENSG00000166716	1.28607	2.41669	1.87912
	SLC4A4	ENSG00000080493	0.585379	1.09909	1.87757
	MEGF9	ENSG00000106780	0.857558	1.60951	1.87685
	MAP2K6	ENSG00000108984	2.59101	4.86274	1.87677
	EFNB2	ENSG00000125266	2.34175	4.39357	1.87619
	SLC7A5	ENSG00000103257	7.67526	14.3966	1.87572
	MT-ATP8	ENSG00000228253	2.05749	3.85892	1.87555
	UBE2J1	ENSG00000198833	4.68915	8.79433	1.87546
	KIRREL	ENSG00000183853	5.04812	9.46441	1.87484
	MCFD2	ENSG00000180398	21.7695	40.8099	1.87463
	FAM161B	ENSG00000156050	0.538316	1.00913	1.87461
	CNBP	ENSG00000169714	61.7059	115.603	1.87345
	FZD5	ENSG00000163251	1.66775	3.12426	1.87334
	PRKAR2A-AS1	ENSG00000224424	0.569895	1.06753	1.8732
	ZNF48	ENSG00000180035	1.31284	2.45919	1.87318
	JPH2	ENSG00000149596	1.70974	3.20241	1.87304
	COQ6	ENSG00000119723	8.16737	15.2961	1.87283
	CASC9	ENSG00000249395	1.48111	2.77382	1.87279
	HOXD10	ENSG00000128710	1.92885	3.61127	1.87223
	SLC16A4	ENSG00000168679	1.73424	3.24568	1.87152
	GPM6A	ENSG00000150625	3.59972	6.73651	1.8714
	METTL13	ENSG00000010165	6.22597	11.6477	1.87082
	INHBB	ENSG00000163083	2.75236	5.14853	1.87059
	PARP4	ENSG00000102699	6.21015	11.6151	1.87034
	KLC1	ENSG00000126214	11.5473	21.5784	1.8687
	ZNF554	ENSG00000172006	1.27148	2.37589	1.86859
	AK4	ENSG00000162433	3.98394	7.44348	1.86837
	LOXL1-AS1	ENSG00000261801	2.75512	5.14713	1.86821
	FAM26E	ENSG00000178033	0.88616	1.65463	1.86719
	HKR1	ENSG00000181666	10.8716	20.2937	1.86667
	NCBP2	ENSG00000114503	11.5112	21.4876	1.86666
	ZSCAN5A	ENSG00000131848	1.51585	2.8293	1.86647
	EIF4EBP2	ENSG00000148730	6.72238	12.5464	1.86636
	FBXL18	ENSG00000155034	1.76039	3.28358	1.86526
	HOXD13	ENSG00000128714	3.69004	6.88196	1.86501
	USP10	ENSG00000103194	6.38211	11.8982	1.86431
	GPALPP1	ENSG00000133114	10.7879	20.1095	1.86408
	CU633906.1	ENSG00000275496	4.45423	8.30217	1.86389
	HERPUD2	ENSG00000122557	3.43865	6.40841	1.86364
	MZF1-AS1	ENSG00000267858	1.38659	2.58389	1.86349
	SSBP3	ENSG00000157216	1.65308	3.07915	1.86268
	DDX31	ENSG00000125485	5.19971	9.6844	1.86249
	ULK4P3	ENSG00000178081	2.67829	4.98758	1.86223
	JPH3	ENSG00000154118	2.45042	4.56221	1.86181
	SRGAP2	ENSG00000266028	3.42528	6.37705	1.86176
	FUS	ENSG00000089280	12.9497	24.1062	1.86152
	RRN3P3	ENSG00000257122	0.503526	0.937198	1.86127
	RIOK1	ENSG00000124784	5.01261	9.32922	1.86115
	EIF1B	ENSG00000114784	3.98313	7.41301	1.8611
	NCL	ENSG00000115053	20.095	37.3848	1.8604
	TMEM185B	ENSG00000226479	5.44762	10.1331	1.86011
	CMTM4	ENSG00000183723	5.03438	9.36223	1.85966
	SMPD1	ENSG00000166311	1.91986	3.5702	1.85961
	SULF1	ENSG00000137573	1.54936	2.87972	1.85866
	CAMTA2	ENSG00000108509	1.35497	2.51831	1.85857
	KTI12	ENSG00000198841	6.24641	11.6092	1.85854
	AMMECR1L	ENSG00000144233	3.95346	7.34557	1.85801
	PARD3B	ENSG00000116117	1.41408	2.6268	1.8576
	MTMR10	ENSG00000166912	1.57167	2.91894	1.85723
	GALNS	ENSG00000141012	3.88947	7.22178	1.85675
	PIP4K2C	ENSG00000166908	3.83764	7.12528	1.85669
	RBBP9	ENSG00000089050	8.12144	15.0784	1.85661
	POLE3	ENSG00000148229	38.8178	72.0696	1.85661
	LYRM2	ENSG00000083099	5.38112	9.989	1.8563
	IPO9	ENSG00000198700	5.03075	9.33839	1.85626
	S1PR5	ENSG00000180739	1.28935	2.39319	1.85611
	SNU13	ENSG00000100138	28.1729	52.2891	1.85601
	ACADL	ENSG00000115361	1.72453	3.19975	1.85544
	GARS	ENSG00000106105	22.3463	41.4617	1.85542
	ATP6V1E2	ENSG00000250565	1.8109	3.35985	1.85535
	SAMD13	ENSG00000203943	0.529588	0.982418	1.85506
	ILDR2	ENSG00000143195	0.952569	1.76699	1.85497
	HSD3B7	ENSG00000099377	1.69014	3.13505	1.8549
	PPP1R10	ENSG00000204569	3.97181	7.36621	1.85462
	HSPA5	ENSG00000044574	44.687	82.8593	1.85421
	BCL10	ENSG00000142867	3.12805	5.79953	1.85404
	CLUL1	ENSG00000079101	0.621555	1.15194	1.85333
	RRP1B	ENSG00000160208	7.34552	13.6126	1.85319
	ARHGEF16	ENSG00000130762	5.93732	11.0003	1.85274
	FZD4	ENSG00000174804	2.44269	4.52466	1.85233
	RDH11	ENSG00000072042	9.11949	16.8921	1.85231
	EP300	ENSG00000100393	2.94988	5.46354	1.85212
	ATMIN	ENSG00000166454	4.36762	8.08933	1.85211
	ENAH	ENSG00000154380	11.754	21.7474	1.85021
	FBXL8	ENSG00000135722	2.4279	4.49118	1.84982
	PPIL1	ENSG00000137168	22.2521	41.1465	1.84911
	ARFGAP1	ENSG00000101199	18.4295	34.071	1.84872
	LAMA4	ENSG00000112769	3.42019	6.32214	1.84848
	BVES	ENSG00000112276	1.16338	2.15044	1.84845
	IQCE	ENSG00000106012	2.02841	3.74914	1.84832
	NCOA5	ENSG00000124160	2.51616	4.6498	1.84798
	SATB1	ENSG00000182568	1.0569	1.95298	1.84785
	MT-CO1	ENSG00000198804	185.618	342.972	1.84773
	HLA-DMB	ENSG00000242574	5.45577	10.0805	1.84768
	ZNF528-AS1	ENSG00000269834	2.03013	3.75066	1.8475
	CHD8	ENSG00000100888	8.50483	15.7077	1.84692
	CRTC2	ENSG00000160741	1.89435	3.49863	1.84688
	ULBP1	ENSG00000111981	1.09668	2.02509	1.84657
	ACAD8	ENSG00000151498	6.57301	12.1353	1.84623
	VEGFC	ENSG00000150630	0.909874	1.67982	1.84621
	SF3B4	ENSG00000143368	2.32393	4.28881	1.8455
	ARL6IP5	ENSG00000144746	13.1106	24.1926	1.84527
	ZBED4	ENSG00000100426	2.73522	5.04554	1.84465
	SMG6	ENSG00000070366	2.74778	5.06855	1.8446
	MAP3K20	ENSG00000091436	3.17101	5.84895	1.84451
	RAB20	ENSG00000139832	2.62121	4.83409	1.84422
	NICN1	ENSG00000145029	2.94218	5.42536	1.84399
	PCMTD2	ENSG00000203880	7.56082	13.9413	1.84389
	LIX1L-AS1	ENSG00000234222	0.508024	0.936512	1.84344
	PHC1	ENSG00000111752	4.77461	8.80122	1.84334
	EMILIN2	ENSG00000132205	4.36343	8.04169	1.84297
	COL5A2	ENSG00000204262	8.08505	14.8986	1.84273
	FAM118B	ENSG00000197798	4.82222	8.88573	1.84266
	TNFRSF9	ENSG00000049249	0.792313	1.4598	1.84245
	SMG5	ENSG00000198952	21.3026	39.2469	1.84235
	NDUFV3	ENSG00000160194	10.1811	18.7537	1.84201
	TSEN15	ENSG00000198860	8.76243	16.1369	1.8416
	RFXAP	ENSG00000133111	0.898701	1.65439	1.84087
	CSTF1	ENSG00000101138	12.3514	22.737	1.84084
	MT-TL2	ENSG00000210191	4.11975	7.58373	1.84082
	MINK1	ENSG00000141503	3.65122	6.72093	1.84074
	UBIAD1	ENSG00000120942	3.16322	5.81991	1.83987
	MCAM	ENSG00000076706	8.60685	15.8334	1.83963
	ZKSCAN2	ENSG00000155592	1.35935	2.499	1.83838
	KIAA0895L	ENSG00000196123	2.48632	4.56979	1.83797
	SNORD20	ENSG00000207280	4.61364	8.47799	1.83759
	SNORD38A	ENSG00000202031	2.55115	4.68694	1.83719
	LTK	ENSG00000062524	1.10084	2.02219	1.83695
	SMOC1	ENSG00000198732	1.37696	2.5286	1.83637
	COQ10B	ENSG00000115520	3.20869	5.89178	1.83619
	SNORD72	ENSG00000212296	4.62326	8.4875	1.83582
	TNNT3	ENSG00000130595	0.894347	1.64172	1.83566
	ADAM23	ENSG00000114948	1.35316	2.48327	1.83516
	LTBP2	ENSG00000119681	0.909705	1.6691	1.83477
	ANO7L1	ENSG00000237276	0.625915	1.14814	1.83434
	UBE2L6	ENSG00000156587	4.7325	8.68082	1.8343
	HOXC13-AS	ENSG00000249641	0.671748	1.2321	1.83418
	CLCN6	ENSG00000011021	1.22538	2.24725	1.83391
	KPNA6	ENSG00000025800	5.37172	9.85022	1.83372
	LAMP3	ENSG00000078081	0.501416	0.919279	1.83337
	ATF7IP2	ENSG00000166669	8.97256	16.4425	1.83253
	GMFB	ENSG00000197045	5.48831	10.055	1.83209
	EIF4G2	ENSG00000110321	42.7226	78.2679	1.832
	FAM210B	ENSG00000124098	8.72923	15.9866	1.83138
	KCTD18	ENSG00000155729	4.40996	8.07232	1.83047
	CU633967.1	ENSG00000274333	3.67138	6.72034	1.83047
	ANK2	ENSG00000145362	3.68414	6.74321	1.83033
	GPATCH4	ENSG00000160818	2.96005	5.41653	1.82988
	SLC25A51	ENSG00000122696	3.42115	6.25999	1.82979
	SLC16A14	ENSG00000163053	4.47919	8.19579	1.82975
	TEP1	ENSG00000129566	1.8008	3.29471	1.82958
	WASHC2A	ENSG00000099290	5.58861	10.22	1.82871
	CRAMP1	ENSG00000007545	2.11754	3.86932	1.82727
	B3GNT2	ENSG00000170340	5.16053	9.42431	1.82623
	BMS1P22	ENSG00000232775	0.986054	1.80062	1.82609
	ALKBH8	ENSG00000137760	1.00557	1.83619	1.82602
	ZNF66	ENSG00000160229	1.97391	3.60387	1.82576
	SLC35F3	ENSG00000183780	0.665939	1.21577	1.82564
	UBE4B	ENSG00000130939	5.70105	10.4079	1.82562
	NUP98	ENSG00000110713	19.3595	35.3195	1.8244
	TMEM105	ENSG00000185332	0.654918	1.19426	1.82352
	FAM160A2	ENSG00000051009	7.17448	13.0739	1.82227
	RNU6-8	ENSG00000202337	3.40269	6.20004	1.8221
	PLEKHN1	ENSG00000187583	0.742327	1.35166	1.82084
	JTB	ENSG00000143543	38.4261	69.9572	1.82056
	ZNF580	ENSG00000213015	1.58309	2.88184	1.82039
	SLC35D1	ENSG00000116704	1.58327	2.88192	1.82024
	GSPT2	ENSG00000189369	1.16265	2.11544	1.8195
	PDE6D	ENSG00000156973	13.8228	25.1432	1.81896
	TPD52L2	ENSG00000101150	21.2135	38.5829	1.81879
	GPRC5A	ENSG00000013588	5.77908	10.5106	1.81873
	TMEM132A	ENSG00000006118	14.1515	25.7332	1.81841
	FARSA-AS1	ENSG00000266975	0.606237	1.10221	1.81811
	AUNIP	ENSG00000127423	12.1771	22.1316	1.81748
	SDE2	ENSG00000143751	11.2649	20.473	1.81742
	COLEC11	ENSG00000118004	1.0755	1.95447	1.81727
	CYP2U1	ENSG00000155016	1.94194	3.52728	1.81637
	DDN	ENSG00000181418	0.552206	1.00278	1.81595
	ADGRL3	ENSG00000150471	1.89192	3.4354	1.81583
	ZDHHC12	ENSG00000160446	15.6005	28.3176	1.81517
	TMEM116	ENSG00000198270	2.63005	4.77297	1.81478
	CDCA7	ENSG00000144354	6.57468	11.9253	1.81383
	NAA60	ENSG00000122390	5.94808	10.7862	1.8134
	TAPBP	ENSG00000231925	6.23083	11.2981	1.81326
	TEX2	ENSG00000136478	3.84038	6.96324	1.81317
	GPR161	ENSG00000143147	4.37379	7.93015	1.81311
	SIAE	ENSG00000110013	2.35185	4.26296	1.8126
	FIBIN	ENSG00000176971	1.22978	2.22789	1.81161
	ZNF621	ENSG00000172888	1.65	2.98854	1.81124
	THAP11	ENSG00000168286	14.2956	25.8886	1.81095
	ARL6IP6	ENSG00000177917	6.18585	11.2023	1.81095
	TRAM2	ENSG00000065308	2.53651	4.59267	1.81062
	RBAK	ENSG00000146587	0.601236	1.08851	1.81045
	HSD17B1	ENSG00000108786	3.83197	6.93738	1.8104
	GNPNAT1	ENSG00000100522	3.84104	6.95369	1.81037
	FAM187A	ENSG00000214447	2.51412	4.55108	1.81021
	RNU4-2	ENSG00000202538	6.48958	11.7463	1.81002
	PCMT1	ENSG00000120265	27.8288	50.354	1.80942
	ZCCHC14	ENSG00000140948	1.51225	2.73521	1.80869
	ANTXR1	ENSG00000169604	3.13647	5.67055	1.80794
	TTC4	ENSG00000243725	11.2921	20.4154	1.80794
	CA12	ENSG00000074410	1.56901	2.83605	1.80754
	NFRKB	ENSG00000170322	6.37666	11.5259	1.80751
	GINS3	ENSG00000181938	6.89243	12.458	1.80749
	TMEM104	ENSG00000109066	2.42251	4.37792	1.80719
	ACIN1	ENSG00000100813	11.1042	20.0638	1.80688
	PCBP1	ENSG00000169564	8.7728	15.8511	1.80684
	TBC1D13	ENSG00000107021	3.94349	7.12486	1.80674
	ZSCAN9	ENSG00000137185	3.56132	6.43399	1.80663
	PDPN	ENSG00000162493	4.76868	8.61284	1.80613
	STX18	ENSG00000168818	5.79704	10.4615	1.80463
	NFYC-AS1	ENSG00000272145	1.80234	3.25219	1.80443
	DCAF5	ENSG00000139990	2.62022	4.72751	1.80424
	SEPT8	ENSG00000164402	17.6029	31.7527	1.80384
	ZNF738	ENSG00000172687	7.2751	13.1223	1.80373
	STC2	ENSG00000113739	1.79028	3.2291	1.80369
	ZC3H7B	ENSG00000100403	11.6351	20.9831	1.80343
	FAM81A	ENSG00000157470	0.732729	1.32039	1.80202
	TMX2P1	ENSG00000213839	2.36223	4.25631	1.80182
	MAPKAP1	ENSG00000119487	14.2255	25.6304	1.80172
	RBM5	ENSG00000003756	18.3787	33.108	1.80143
	DISC1	ENSG00000162946	1.92781	3.47227	1.80115
	ATF6	ENSG00000118217	5.19249	9.35167	1.801
	ZNF76	ENSG00000065029	7.93234	14.2815	1.80042
	PACSIN2	ENSG00000100266	9.67936	17.4248	1.8002
	METTL7B	ENSG00000170439	2.92349	5.26287	1.8002
	RPS10-NUDT3	ENSG00000270800	1.75996	3.16784	1.79995
	CARD6	ENSG00000132357	0.62276	1.12054	1.79931
	USP48	ENSG00000090686	7.30092	13.1293	1.79831
	CKMT1B	ENSG00000237289	2.76665	4.97526	1.7983
	FASTKD5	ENSG00000215251	3.90005	7.00954	1.79729
	KCNAB2	ENSG00000069424	2.87073	5.15549	1.79588
	KLHL12	ENSG00000117153	10.6395	19.1041	1.79559
	ZBTB40	ENSG00000184677	3.03434	5.44602	1.7948
	JAM3	ENSG00000166086	4.15066	7.44906	1.79467
	DEGS1	ENSG00000143753	25.0858	45.0093	1.79421
	CRKL	ENSG00000099942	10.6397	19.0829	1.79356
	HMGN3	ENSG00000118418	27.9054	50.0339	1.79298
	SLC45A3	ENSG00000158715	2.25328	4.03915	1.79256
	PRR3	ENSG00000204576	3.69969	6.63074	1.79224
	JAG2	ENSG00000184916	2.28207	4.08849	1.79157
	MAP3K9	ENSG00000006432	0.502469	0.89958	1.79032
	SEMA3B-AS1	ENSG00000232352	0.820983	1.4698	1.79029
	SEZ6L2	ENSG00000174938	1.09481	1.96002	1.79028
	ZNF281	ENSG00000162702	3.12021	5.58539	1.79007
	AMOTL2	ENSG00000114019	10.0957	18.0703	1.7899
	GTF2IP20	ENSG00000272645	2.45615	4.39619	1.78987
	STOM	ENSG00000148175	4.42269	7.91584	1.78982
	RAB8A	ENSG00000167461	7.46189	13.354	1.78963
	TMEM79	ENSG00000163472	0.966357	1.72931	1.78951
	SYK	ENSG00000165025	4.50005	8.05165	1.78923
	ZNF214	ENSG00000149050	2.41743	4.32508	1.78912
	RTN1	ENSG00000139970	1.05275	1.88344	1.78907
	AMPD3	ENSG00000133805	0.5663	1.01293	1.78868
	CASKIN1	ENSG00000167971	1.37996	2.46818	1.78858
	SPG20	ENSG00000133104	7.93321	14.1878	1.78841
	SRGAP2D	ENSG00000270872	1.3858	2.47742	1.78773
	ZMYND11	ENSG00000015171	2.41939	4.3234	1.78698
	MKL1	ENSG00000196588	4.46758	7.98188	1.78663
	YWHAH	ENSG00000128245	12.1929	21.7841	1.78662
	ZNF747	ENSG00000169955	1.87035	3.34141	1.78652
	PGAM2	ENSG00000164708	0.947931	1.69349	1.78651
	EPDR1	ENSG00000086289	1.84357	3.29315	1.78629
	TTYH3	ENSG00000136295	5.35514	9.5647	1.78608
	BTN3A3	ENSG00000111801	2.20654	3.93882	1.78506
	KDELR2	ENSG00000136240	21.1242	37.7068	1.78501
	RFWD3	ENSG00000168411	11.3559	20.2689	1.78488
	PHF11	ENSG00000136147	2.7159	4.84747	1.78485
	CYP2J2	ENSG00000134716	1.00257	1.7891	1.78451
	RAVER1	ENSG00000161847	2.19553	3.91659	1.7839
	HDAC1	ENSG00000116478	64.289	114.635	1.78311
	MIRLET7BHG	ENSG00000197182	0.610833	1.08911	1.78299
	CU633904.1	ENSG00000276077	3.33426	5.94366	1.7826
	TXNDC15	ENSG00000113621	7.11359	12.6772	1.78211
	CCDC18-AS1	ENSG00000223745	3.07887	5.48442	1.78131
	RGS3	ENSG00000138835	8.11411	14.4519	1.78109
	GPAT3	ENSG00000138678	3.29513	5.8667	1.78041
	TCTA	ENSG00000145022	6.89671	12.2767	1.78007
	SAPCD2	ENSG00000186193	15.5742	27.718	1.77973
	RAB29	ENSG00000117280	3.22388	5.73599	1.77922
	GLYR1	ENSG00000140632	14.752	26.2403	1.77877
	PSMD12	ENSG00000197170	6.28745	11.1834	1.77869
	ZBTB5	ENSG00000168795	2.79179	4.96545	1.77859
	TMEM178B	ENSG00000261115	0.709431	1.26176	1.77855
	RNF26	ENSG00000173456	3.00682	5.34664	1.77817
	HK2	ENSG00000159399	1.1667	2.07453	1.77812
	TBC1D30	ENSG00000111490	1.68144	2.98928	1.77781
	ZNRD1ASP	ENSG00000204623	1.68444	2.99343	1.77711
	GLTPD2	ENSG00000182327	1.13221	2.01165	1.77675
	PLXNA3	ENSG00000130827	0.786954	1.39819	1.77671
	PLCG2	ENSG00000197943	0.800155	1.42133	1.77632
	RFX5	ENSG00000143390	18.1872	32.3021	1.77609
	MAGEF1	ENSG00000177383	27.7801	49.3367	1.77597
	P3H2	ENSG00000090530	3.93249	6.98189	1.77544
	PPID	ENSG00000171497	6.06	10.7586	1.77534
	SLC12A6	ENSG00000140199	1.21756	2.16031	1.77429
	UBQLN2	ENSG00000188021	1.57147	2.78819	1.77426
	SETD7	ENSG00000145391	4.26953	7.5716	1.7734
	ZFP90	ENSG00000184939	4.61363	8.17806	1.77259
	C2orf72	ENSG00000204128	2.72331	4.82663	1.77234
	PPP1R3B	ENSG00000173281	1.07018	1.8967	1.77231
	DLST	ENSG00000119689	15.9147	28.2006	1.77199
	NXPE3	ENSG00000144815	2.93388	5.19848	1.77188
	FAM213A	ENSG00000122378	9.20853	16.3122	1.77142
	MT-ND6	ENSG00000198695	3.79886	6.7286	1.77121
	ZNF674	ENSG00000251192	1.23053	2.17926	1.77099
	TBCE	ENSG00000116957	16.3265	28.9072	1.77058
	MEI1	ENSG00000167077	1.09651	1.9408	1.76998
	RNF8	ENSG00000112130	5.95	10.5279	1.7694
	HNRNPD	ENSG00000138668	14.82	26.2209	1.7693
	RTL6	ENSG00000188636	6.49977	11.4987	1.76909
	ABHD4	ENSG00000100439	2.03426	3.59835	1.76887
	EDARADD	ENSG00000186197	0.774397	1.36967	1.76869
	ABCC6	ENSG00000091262	3.47402	6.14376	1.76849
	IGSF11	ENSG00000144847	1.42416	2.51858	1.76847
	EDRF1	ENSG00000107938	5.51825	9.75586	1.76793
	GTF3C1	ENSG00000077235	18.9221	33.4483	1.76768
	SCFD2	ENSG00000184178	2.68385	4.74368	1.76749
	PDSS2	ENSG00000164494	2.62211	4.63288	1.76685
	ZNF462	ENSG00000148143	1.18244	2.08864	1.76638
	ISG20L2	ENSG00000143319	6.69667	11.8255	1.76588
	CYB5D2	ENSG00000167740	10.5672	18.6553	1.76539
	FITM2	ENSG00000197296	2.02729	3.57848	1.76515
	C6orf52	ENSG00000137434	1.36012	2.40038	1.76483
	BTRC	ENSG00000166167	2.74367	4.84211	1.76483
	FP565260.2	ENSG00000276612	2.70016	4.76508	1.76474
	ZNF19	ENSG00000157429	1.05666	1.86453	1.76455
	SCRN3	ENSG00000144306	3.8344	6.76519	1.76434
	PEX26	ENSG00000215193	1.93366	3.41139	1.76421
	STAMBP	ENSG00000124356	4.82813	8.51752	1.76414
	RNU5E-10P	ENSG00000200376	0.613185	1.08154	1.76381
	HNRNPF	ENSG00000169813	136.841	241.318	1.7635
	ARMC7	ENSG00000125449	3.15296	5.55925	1.76318
	ELMSAN1	ENSG00000156030	1.5468	2.7271	1.76306
	NRBF2	ENSG00000148572	5.54489	9.77542	1.76296
	LRRC41	ENSG00000132128	17.2678	30.437	1.76264
	THAP10	ENSG00000129028	0.938033	1.65284	1.76203
	RAB5A	ENSG00000144566	3.33447	5.87539	1.76202
	FN3KRP	ENSG00000141560	7.75637	13.6658	1.76188
	TRA2A	ENSG00000164548	6.16227	10.8567	1.76179
	HJURP	ENSG00000123485	8.16897	14.3858	1.76103
	ISG20	ENSG00000172183	0.865411	1.52357	1.76052
	TXNDC12	ENSG00000117862	15.0688	26.5286	1.7605
	SMARCAL1	ENSG00000138375	4.61301	8.12118	1.76049
	PRR5-ARHGAP8	ENSG00000248405	3.26778	5.75266	1.76042
	ANP32A	ENSG00000140350	14.7611	25.9851	1.76037
	CD81	ENSG00000110651	33.5677	59.0809	1.76005
	FAM84B	ENSG00000168672	5.58106	9.82024	1.75957
	RANBP10	ENSG00000141084	1.35656	2.38669	1.75937
	TEAD3	ENSG00000007866	2.90593	5.11231	1.75927
	RBM8A	ENSG00000265241	17.0406	29.972	1.75886
	DACT1	ENSG00000165617	3.5812	6.2983	1.75871
	CA5BP1	ENSG00000186312	2.63555	4.63499	1.75864
	PIP5K1A	ENSG00000143398	13.0314	22.9168	1.75859
	PERM1	ENSG00000187642	0.504495	0.887096	1.75838
	HSD17B4	ENSG00000133835	35.7481	62.855	1.75827
	ZNF627	ENSG00000198551	4.80857	8.45421	1.75815
	BAIAP2L1	ENSG00000006453	4.12695	7.25363	1.75762
	PSMD1	ENSG00000173692	24.0609	42.2793	1.75718
	HOXA11	ENSG00000005073	1.05379	1.8513	1.75679
	ZNF410	ENSG00000119725	12.3491	21.6848	1.75598
	STAU1	ENSG00000124214	16.0673	28.199	1.75506
	LPAR2	ENSG00000064547	1.99806	3.50615	1.75478
	ABCG1	ENSG00000160179	1.38813	2.43546	1.75449
	CNN1	ENSG00000130176	2.04192	3.58226	1.75436
	CIART	ENSG00000159208	1.43823	2.52316	1.75435
	DAG1	ENSG00000173402	5.50157	9.65141	1.7543
	SORT1	ENSG00000134243	4.49335	7.88213	1.75418
	TRIM24	ENSG00000122779	2.24889	3.94462	1.75403
	MXD1	ENSG00000059728	0.698168	1.22458	1.75398
	BCR	ENSG00000186716	7.56527	13.2673	1.75371
	EXOSC10	ENSG00000171824	16.3346	28.6389	1.75327
	RCC2	ENSG00000179051	27.1627	47.613	1.75288
	SON	ENSG00000159140	7.51833	13.1763	1.75256
	CHST14	ENSG00000169105	2.6836	4.70184	1.75206
	ANKRD18EP	ENSG00000217165	0.781806	1.36974	1.75203
	TMCO1	ENSG00000143183	34.2086	59.9331	1.75199
	RBM47	ENSG00000163694	1.02272	1.79118	1.75139
	CYP20A1	ENSG00000119004	3.94897	6.91551	1.75122
	HHEX	ENSG00000152804	2.23153	3.90757	1.75108
	FUBP1	ENSG00000162613	24.2569	42.4751	1.75105
	PRICKLE2	ENSG00000163637	1.25323	2.19394	1.75063
	COA7	ENSG00000162377	4.3538	7.62092	1.75041
	CHRNB4	ENSG00000117971	0.52821	0.924516	1.75028
	SIX5	ENSG00000177045	2.35994	4.12936	1.74978
	ARNT	ENSG00000143437	5.52147	9.65879	1.74932
	MANBA	ENSG00000109323	4.40156	7.69709	1.74872
	QTRT2	ENSG00000151576	5.31293	9.29044	1.74865
	ZNF776	ENSG00000152443	4.75182	8.3084	1.74847
	SH3RF3	ENSG00000172985	0.896198	1.56686	1.74835
	TRPV6	ENSG00000165125	0.550014	0.96155	1.74823
	PCSK7	ENSG00000160613	4.01257	7.01341	1.74786
	MPHOSPH6	ENSG00000135698	6.71264	11.7323	1.74779
	CLCC1	ENSG00000121940	4.44522	7.76211	1.74617
	FBXO42	ENSG00000037637	3.27482	5.71748	1.74589
	TMEM150A	ENSG00000168890	1.51198	2.63922	1.74555
	WWC1	ENSG00000113645	3.21126	5.60502	1.74543
	STARD7	ENSG00000084090	42.6772	74.4822	1.74524
	ALDH1B1	ENSG00000137124	9.61198	16.7704	1.74474
	ENC1	ENSG00000171617	3.87635	6.7625	1.74455
	EPN2	ENSG00000072134	3.18977	5.56469	1.74454
	WHRN	ENSG00000095397	1.31552	2.29466	1.74429
	SGPL1	ENSG00000166224	7.48769	13.055	1.74352
	GALNT10	ENSG00000164574	3.86914	6.74563	1.74344
	RIPK1	ENSG00000137275	1.60535	2.79853	1.74326
	NEIL1	ENSG00000140398	7.41571	12.9266	1.74313
	GPR157	ENSG00000180758	3.3835	5.89679	1.74281
	ACSS1	ENSG00000154930	7.315	12.7443	1.74222
	SPHK1	ENSG00000176170	4.52839	7.88562	1.74137
	AGPAT3	ENSG00000160216	3.22317	5.61272	1.74137
	NPY	ENSG00000122585	0.916515	1.5956	1.74094
	CFAP70	ENSG00000156042	0.725805	1.26351	1.74083
	PAGR1	ENSG00000280789	23.6981	41.2516	1.74071
	KCNC4	ENSG00000116396	1.58527	2.75868	1.7402
	SLC35C1	ENSG00000181830	1.47885	2.57325	1.74003
	C2orf15	ENSG00000273045	0.906445	1.57723	1.74002
	SH2D4A	ENSG00000104611	1.94312	3.3809	1.73993
	MFSD13A	ENSG00000138111	1.84055	3.20229	1.73985
	DLX6	ENSG00000006377	0.683622	1.18882	1.739
	TSPAN7	ENSG00000156298	3.0743	5.34551	1.73877
	ABCC5	ENSG00000114770	4.34893	7.56154	1.73871
	BICD2	ENSG00000185963	11.0594	19.2257	1.73841
	KBTBD4	ENSG00000123444	7.61174	13.2288	1.73794
	POGK	ENSG00000143157	7.11208	12.357	1.73746
	TIGD2	ENSG00000180346	1.38526	2.40651	1.73722
	PCYOX1	ENSG00000116005	6.73272	11.6942	1.73692
	ABCD1	ENSG00000101986	3.16037	5.48679	1.73612
	SPATA5L1	ENSG00000171763	3.13962	5.44971	1.73579
	ATF4	ENSG00000128272	112.173	194.638	1.73516
	ACSL1	ENSG00000151726	3.95853	6.86599	1.73448
	MFAP2	ENSG00000117122	14.164	24.565	1.73433
	EGLN1	ENSG00000135766	3.40459	5.90312	1.73387
	ZHX1-C8orf76	ENSG00000259305	0.777052	1.34718	1.73371
	EMC3-AS1	ENSG00000180385	2.42857	4.20924	1.73322
	NUP43	ENSG00000120253	13.7401	23.8135	1.73314
	ZBTB44	ENSG00000196323	3.80064	6.58587	1.73283
	TMEM63A	ENSG00000196187	4.24021	7.34675	1.73264
	COLEC12	ENSG00000158270	2.18008	3.77685	1.73243
	KCTD1	ENSG00000134504	2.02236	3.50285	1.73207
	STRA6	ENSG00000137868	4.30445	7.44973	1.7307
	RRAGC	ENSG00000116954	2.68396	4.64498	1.73065
	SERBP1	ENSG00000142864	70.6474	122.254	1.73049
	NPIPA7	ENSG00000214967	0.574096	0.993413	1.7304
	ABLIM2	ENSG00000163995	1.10291	1.9084	1.73033
	LRIG1	ENSG00000144749	3.08489	5.33713	1.73009
	HNRNPU	ENSG00000153187	58.5779	101.329	1.72981
	BARX2	ENSG00000043039	0.694552	1.20139	1.72974
	MCCC1	ENSG00000078070	7.54414	13.0471	1.72943
	SULT1A2	ENSG00000197165	2.50838	4.33781	1.72933
	TMEM184B	ENSG00000198792	4.3759	7.56406	1.72857
	NIPA2	ENSG00000140157	8.38515	14.493	1.72841
	PAK1IP1	ENSG00000111845	3.99742	6.90871	1.72829
	NUP58	ENSG00000139496	15.6682	27.0761	1.72809
	ZKSCAN5	ENSG00000196652	3.44115	5.94597	1.7279
	RBM25	ENSG00000119707	3.25224	5.6194	1.72786
	GTF3C3	ENSG00000119041	10.9464	18.9119	1.72769
	B4GALT3	ENSG00000158850	12.5462	21.666	1.72689
	PLA2G15	ENSG00000103066	2.91008	5.0251	1.72679
	HNRNPM	ENSG00000099783	14.3965	24.8556	1.7265
	SALL2	ENSG00000165821	4.37992	7.56111	1.72631
	PDE12	ENSG00000174840	2.04567	3.53139	1.72628
	XAGE2	ENSG00000155622	1.3321	2.29867	1.72559
	GTF2IP4	ENSG00000233369	10.1384	17.4947	1.72559
	PIGQ	ENSG00000007541	12.1439	20.949	1.72506
	ALDH5A1	ENSG00000112294	3.59222	6.19672	1.72504
	VGLL4	ENSG00000144560	4.20304	7.24827	1.72453
	PPP6C	ENSG00000119414	4.1214	7.10667	1.72433
	CPT2	ENSG00000157184	9.96199	17.1739	1.72394
	MFSD4A	ENSG00000174514	0.678154	1.1689	1.72365
	GTF3C2	ENSG00000115207	14.0172	24.1602	1.72361
	STK4	ENSG00000101109	4.54369	7.83	1.72327
	NHEJ1	ENSG00000187736	3.8474	6.62958	1.72313
	VAMP8	ENSG00000118640	28.2571	48.6799	1.72275
	BHLHA15	ENSG00000180535	1.94639	3.35313	1.72275
	PTGER2	ENSG00000125384	0.62152	1.07058	1.72252
	SMAP1	ENSG00000112305	4.46056	7.6795	1.72165
	CHDH	ENSG00000016391	1.14417	1.96968	1.72149
	ZNF620	ENSG00000177842	2.35011	4.04567	1.72148
	ANKAR	ENSG00000151687	0.835601	1.43827	1.72124
	NSL1	ENSG00000117697	8.99781	15.4837	1.72083
	PIK3C2B	ENSG00000133056	1.23039	2.11704	1.72063
	PHC1P1	ENSG00000179899	1.1014	1.89481	1.72037
	NAIF1	ENSG00000171169	4.57096	7.86245	1.72009
	AFG3L1P	ENSG00000223959	4.68339	8.05156	1.71918
	SFXN1	ENSG00000164466	24.7569	42.5442	1.71848
	ATP8B2	ENSG00000143515	9.10496	15.644	1.71819
	EXOG	ENSG00000157036	1.479	2.54083	1.71793
	SLC20A1	ENSG00000144136	15.0568	25.8659	1.71788
	TSPAN5	ENSG00000168785	2.81351	4.83322	1.71786
	N6AMT1	ENSG00000156239	2.62455	4.50765	1.71749
	CECR7	ENSG00000237438	3.19002	5.47833	1.71733
	CNN3	ENSG00000117519	58.9879	101.274	1.71685
	SLC35E1	ENSG00000127526	2.631	4.51666	1.71671
	TIRAP	ENSG00000150455	1.47133	2.52578	1.71666
	MUL1	ENSG00000090432	9.46585	16.2491	1.7166
	GJA5	ENSG00000265107	0.524037	0.899514	1.71651
	SARM1	ENSG00000004139	1.01745	1.74645	1.71648
	CHAC2	ENSG00000143942	3.83167	6.57652	1.71636
	TBC1D9	ENSG00000109436	3.17558	5.44728	1.71537
	EMC8	ENSG00000131148	7.18858	12.3286	1.71503
	GBX2	ENSG00000168505	1.27997	2.19498	1.71487
	ASB16-AS1	ENSG00000267080	2.96993	5.09296	1.71484
	AFF2	ENSG00000155966	0.936273	1.60536	1.71463
	USP13	ENSG00000058056	1.50131	2.57394	1.71446
	GINS1	ENSG00000101003	17.8081	30.5285	1.7143
	ZNF846	ENSG00000196605	0.97538	1.67195	1.71415
	FHOD3	ENSG00000134775	1.02155	1.75083	1.71389
	MOK	ENSG00000080823	3.26156	5.58704	1.71299
	MARK2	ENSG00000072518	3.23207	5.53552	1.71268
	TSPAN18	ENSG00000157570	1.07824	1.84629	1.71232
	NSD1	ENSG00000165671	6.08913	10.4249	1.71205
	USP7	ENSG00000187555	16.8338	28.819	1.71198
	OTUD7B	ENSG00000264522	2.48376	4.2517	1.7118
	MGAT2	ENSG00000168282	13.3978	22.9276	1.71129
	RSPRY1	ENSG00000159579	3.92831	6.72217	1.71121
	DLG5	ENSG00000151208	3.27269	5.59885	1.71078
	PPP2R2D	ENSG00000175470	6.5309	11.1714	1.71055
	RTN4RL1	ENSG00000185924	2.34644	4.01285	1.71019
	SNORA38	ENSG00000200816	2.51187	4.29526	1.70999
	CHPF	ENSG00000123989	8.55524	14.6271	1.70972
	NUPL2	ENSG00000136243	9.14211	15.6241	1.70903
	GNB1	ENSG00000078369	24.9822	42.6715	1.70808
	KIF5A	ENSG00000155980	0.988786	1.6889	1.70805
	SF1	ENSG00000168066	11.2167	19.1579	1.70799
	HPD	ENSG00000158104	0.876417	1.49666	1.7077
	BMP4	ENSG00000125378	4.14935	7.08454	1.70739
	RAP1GAP	ENSG00000076864	1.34633	2.2987	1.70738
	CPT1B	ENSG00000205560	1.51449	2.58567	1.70728
	RIT1	ENSG00000143622	4.7682	8.13692	1.7065
	FUT4	ENSG00000196371	1.77308	3.0255	1.70635
	CSNK1A1	ENSG00000113712	19.339	32.9985	1.70632
	GNAS	ENSG00000087460	67.0184	114.306	1.70559
	RFX1	ENSG00000132005	0.612869	1.04518	1.70539
	ALPK1	ENSG00000073331	2.24239	3.82403	1.70534
	N4BP1	ENSG00000102921	2.08459	3.55488	1.70532
	GDAP1	ENSG00000104381	1.27283	2.17043	1.70521
	IGSF3	ENSG00000143061	6.37126	10.8642	1.70519
	TESMIN	ENSG00000132749	2.61179	4.45322	1.70504
	RGMA	ENSG00000182175	1.41551	2.41323	1.70485
	DBR1	ENSG00000138231	7.24092	12.3436	1.7047
	HDLBP	ENSG00000115677	50.3687	85.8563	1.70456
	SYNDIG1	ENSG00000101463	2.59635	4.42547	1.70449
	CCDC163	ENSG00000280670	1.07228	1.82738	1.7042
	H1FX-AS1	ENSG00000206417	2.2914	3.90401	1.70376
	RNF168	ENSG00000163961	2.61114	4.44784	1.70341
	HSPD1	ENSG00000144381	96.7313	164.745	1.70312
	NBPF8	ENSG00000270231	1.85246	3.15449	1.70287
	DDX39B	ENSG00000198563	77.2762	131.58	1.70273
	TXLNA	ENSG00000084652	17.5344	29.8533	1.70255
	MTO1	ENSG00000135297	2.93489	4.99669	1.70251
	DIS3L	ENSG00000166938	9.75278	16.6023	1.70231
	UBE2G2	ENSG00000184787	9.44284	16.0743	1.70228
	NOLC1	ENSG00000166197	16.0438	27.3099	1.70221
	IKBKAP	ENSG00000070061	14.9184	25.3901	1.70194
	HLA-DPA1	ENSG00000231389	7.57177	12.8851	1.70172
	ARMCX5-GPRASP2	ENSG00000271147	1.50966	2.56872	1.70152
	FAAHP1	ENSG00000232022	3.41945	5.81821	1.70151
	DMTN	ENSG00000158856	2.05091	3.48911	1.70125
	PPIC	ENSG00000168938	7.9126	13.4597	1.70105
	LRRC1	ENSG00000137269	5.09586	8.66682	1.70076
	SERTAD3	ENSG00000167565	6.02085	10.2394	1.70066
	AFDN-AS1	ENSG00000198221	0.828717	1.40931	1.70059
	CKMT2-AS1	ENSG00000247572	5.66641	9.63613	1.70057
	LATS2	ENSG00000150457	0.80494	1.36858	1.70022
	RNF182	ENSG00000180537	2.60354	4.42609	1.70003
	RRN3	ENSG00000085721	10.4696	17.7969	1.69987
	FUT11	ENSG00000196968	3.48366	5.91951	1.69922
	RNVU1-4	ENSG00000277610	4.6384	7.88154	1.69919
	PFKFB2	ENSG00000123836	1.70043	2.88923	1.69912
	DPP4	ENSG00000197635	0.873309	1.48357	1.69879
	FOXC1	ENSG00000054598	2.52279	4.28523	1.69861
	RCHY1	ENSG00000163743	2.80833	4.77021	1.69859
	COL4A2	ENSG00000134871	21.3327	36.2351	1.69857
	EPHX4	ENSG00000172031	2.09552	3.55925	1.69851
	ZBED6CL	ENSG00000188707	3.34291	5.67774	1.69844
	GNB1L	ENSG00000185838	10.2787	17.457	1.69837
	HADHB	ENSG00000138029	31.2463	53.0522	1.69787
	GPR176	ENSG00000166073	4.31491	7.32547	1.69771
	TMEFF2	ENSG00000144339	1.35336	2.29759	1.69769
	SNORD104	ENSG00000199753	10.9166	18.5305	1.69746
	PITPNA	ENSG00000174238	5.25543	8.92039	1.69737
	SSR1	ENSG00000124783	1.73031	2.93682	1.69728
	ACOX1	ENSG00000161533	6.90637	11.7203	1.69703
	RAB3B	ENSG00000169213	1.31888	2.23815	1.69701
	PPP3R1	ENSG00000221823	4.13772	7.0214	1.69692
	TAF9	ENSG00000273841	11.8449	20.0952	1.69654
	PMS2	ENSG00000122512	7.12229	12.0831	1.69652
	THBS1	ENSG00000137801	2.21221	3.75185	1.69597
	ZC3HAV1	ENSG00000105939	3.79648	6.43817	1.69582
	NIT1	ENSG00000158793	15.7301	26.6747	1.69578
	TMEM248	ENSG00000106609	7.73745	13.1175	1.69532
	GNA12	ENSG00000146535	2.37534	4.02681	1.69526
	SYDE2	ENSG00000097096	2.26717	3.84318	1.69515
	HOXD11	ENSG00000128713	3.25818	5.52233	1.69491
	ANGEL2	ENSG00000174606	5.57533	9.44916	1.69482
	ARHGEF10L	ENSG00000074964	4.70202	7.96709	1.6944
	SPINT1-AS1	ENSG00000261183	0.738643	1.25122	1.69394
	AGAP6	ENSG00000204149	1.42067	2.40572	1.69337
	DNAJC11	ENSG00000007923	11.088	18.7751	1.69329
	FECH	ENSG00000066926	10.5124	17.7997	1.69321
	PODXL	ENSG00000128567	1.71693	2.90696	1.69312
	DESI2	ENSG00000121644	14.453	24.4623	1.69254
	LAPTM4A	ENSG00000068697	17.2966	29.2732	1.69242
	NXN	ENSG00000167693	11.5944	19.6225	1.6924
	L1CAM	ENSG00000198910	2.45111	4.14712	1.69193
	SOWAHA	ENSG00000198944	2.13291	3.60786	1.69152
	MRPL1	ENSG00000169288	3.46066	5.85256	1.69117
	C3orf80	ENSG00000180044	0.655387	1.10836	1.69115
	SLC5A4-AS1	ENSG00000242082	0.664226	1.12322	1.69103
	DGKD	ENSG00000077044	4.84488	8.1928	1.69102
	FADS1	ENSG00000149485	34.7542	58.7594	1.69071
	ALDH3A2	ENSG00000072210	12.1955	20.6066	1.68968
	CCDC136	ENSG00000128596	2.11347	3.57103	1.68966
	PSKH1	ENSG00000159792	3.49606	5.90709	1.68964
	MT-ND5	ENSG00000198786	7.04535	11.9012	1.68923
	DDX19A	ENSG00000168872	12.3652	20.8843	1.68897
	SYTL5	ENSG00000147041	2.05281	3.4668	1.68881
	RBPMS	ENSG00000157110	0.864346	1.45943	1.68848
	FKBP5	ENSG00000096060	6.68483	11.2835	1.68792
	THAP7-AS1	ENSG00000230513	3.0825	5.20158	1.68746
	ATP11A	ENSG00000068650	2.87383	4.84844	1.6871
	CSPG4P12	ENSG00000259295	1.37739	2.32378	1.68709
	XXYLT1	ENSG00000173950	6.89558	11.6293	1.68649
	PAIP2B	ENSG00000124374	3.02368	5.09824	1.68611
	VIPAS39	ENSG00000151445	7.21968	12.1717	1.68591
	SLC18B1	ENSG00000146409	8.58066	14.4585	1.68502
	AP2B1	ENSG00000006125	9.70201	16.3479	1.685
	SMIM12	ENSG00000163866	5.58943	9.41809	1.68498
	RNF207	ENSG00000158286	1.98708	3.34714	1.68445
	PQLC2L	ENSG00000174899	1.06028	1.78582	1.6843
	SEMA6C	ENSG00000143434	1.17167	1.97324	1.68413
	HMGN1	ENSG00000205581	44.8503	75.5168	1.68375
	SLC27A4	ENSG00000167114	6.32595	10.6494	1.68345
	GFOD1	ENSG00000145990	0.689971	1.1615	1.6834
	JAK1	ENSG00000162434	7.89128	13.2795	1.6828
	PPP2R5C	ENSG00000078304	15.5393	26.1484	1.68273
	DHCR7	ENSG00000172893	12.3357	20.7484	1.68198
	POLR1A	ENSG00000068654	3.24712	5.46125	1.68188
	VAMP3	ENSG00000049245	19.2079	32.3003	1.68162
	FAM86EP	ENSG00000251669	1.78376	2.99944	1.68153
	ATG16L1	ENSG00000085978	5.94344	9.99229	1.68123
	ST7L	ENSG00000007341	6.29626	10.5852	1.68119
	PRDX3P1	ENSG00000229598	0.787145	1.32315	1.68094
	CEP164	ENSG00000110274	6.36999	10.7057	1.68065
	BBS4	ENSG00000140463	10.3783	17.4405	1.68047
	CENPA	ENSG00000115163	7.63087	12.8231	1.68042
	TARS	ENSG00000113407	34.5597	58.0733	1.68038
	ACOT2	ENSG00000119673	3.8543	6.4765	1.68033
	UBE2B	ENSG00000119048	3.4683	5.8263	1.67987
	TADA2B	ENSG00000173011	1.91921	3.22348	1.67959
	F2RL1	ENSG00000164251	12.1246	20.3584	1.67909
	PFKFB3	ENSG00000170525	3.70328	6.21805	1.67907
	DYNC1I1	ENSG00000158560	1.37402	2.30678	1.67885
	NCR3LG1	ENSG00000188211	3.96125	6.65009	1.67879
	TNFRSF10D	ENSG00000173530	5.91622	9.93124	1.67865
	DBF4B	ENSG00000161692	4.91644	8.25233	1.67852
	SYT7	ENSG00000011347	0.705653	1.18407	1.67798
	MCOLN2	ENSG00000153898	3.0835	5.17357	1.67782
	SUPT16H	ENSG00000092201	16.7656	28.1278	1.67771
	SPTBN1	ENSG00000115306	18.5645	31.1333	1.67704
	TPX2	ENSG00000088325	30.3337	50.8697	1.677
	ZDHHC5	ENSG00000156599	10.1587	17.0257	1.67598
	NAV2	ENSG00000166833	0.927819	1.55455	1.67549
	ZNF419	ENSG00000105136	2.21304	3.70769	1.67538
	MMP17	ENSG00000198598	3.3029	5.53351	1.67535
	CXCL6	ENSG00000124875	0.656355	1.09955	1.67524
	ZNF697	ENSG00000143067	1.6233	2.71936	1.67521
	NAGS	ENSG00000161653	1.24535	2.08617	1.67517
	ZNF674-AS1	ENSG00000230844	1.86049	3.11438	1.67396
	TPT1-AS1	ENSG00000170919	2.20363	3.68868	1.67391
	RAB3IL1	ENSG00000167994	0.890279	1.48983	1.67344
	DPYSL2	ENSG00000092964	10.0211	16.7649	1.67295
	AXL	ENSG00000167601	2.0374	3.4084	1.67292
	FAM27E3	ENSG00000274026	1.64013	2.74357	1.67278
	SFT2D1	ENSG00000198818	16.3631	27.3719	1.67278
	RBM4B	ENSG00000173914	6.67438	11.1644	1.67272
	SLC35B4	ENSG00000205060	3.97138	6.64177	1.67241
	EXOSC6	ENSG00000223496	6.7953	11.3628	1.67216
	UBE2Q1	ENSG00000160714	9.74259	16.2899	1.67203
	MBOAT1	ENSG00000172197	4.78944	8.00601	1.6716
	CITED1	ENSG00000125931	3.19361	5.33834	1.67157
	MC1R	ENSG00000258839	1.66396	2.78109	1.67137
	DHX9	ENSG00000135829	41.736	69.7541	1.67131
	IQCJ-SCHIP1	ENSG00000283154	9.75266	16.2875	1.67006
	RAB2B	ENSG00000129472	6.28123	10.4889	1.66988
	FOXO3B	ENSG00000240445	1.17952	1.96953	1.66978
	ATF5	ENSG00000169136	0.863334	1.44152	1.66972
	ZNF786	ENSG00000197362	1.29358	2.15981	1.66963
	COL9A2	ENSG00000049089	3.27068	5.4608	1.66962
	KCNMB2-AS1	ENSG00000237978	1.91498	3.1969	1.66941
	B3GALT6	ENSG00000176022	11.8936	19.8549	1.66938
	ATP6V0E2-AS1	ENSG00000204934	0.719956	1.20181	1.66928
	CTDSPL	ENSG00000144677	1.87092	3.12243	1.66892
	PELO	ENSG00000152684	8.41792	14.0485	1.66888
	GOLPH3	ENSG00000113384	20.8435	34.782	1.66872
	BCOR	ENSG00000183337	8.486	14.1546	1.66799
	CPSF7	ENSG00000149532	8.612	14.3633	1.66783
	TMEM80	ENSG00000177042	10.4912	17.4961	1.66768
	FAM120B	ENSG00000112584	5.06592	8.44749	1.66751
	ACYP1	ENSG00000119640	9.73604	16.2336	1.66738
	NUP188	ENSG00000095319	8.70552	14.5149	1.66732
	KPNA5	ENSG00000196911	2.70161	4.50423	1.66724
	SECTM1	ENSG00000141574	1.42468	2.37467	1.6668
	TPST2	ENSG00000128294	2.6588	4.43069	1.66642
	PAM	ENSG00000145730	15.8792	26.4578	1.66619
	MAP1LC3B	ENSG00000140941	4.02498	6.70578	1.66604
	MESDC2	ENSG00000117899	7.84233	13.0654	1.66601
	GATAD2B	ENSG00000143614	2.05409	3.42209	1.66599
	ORMDL1	ENSG00000128699	7.58381	12.6338	1.6659
	TBC1D22B	ENSG00000065491	2.51605	4.19093	1.66568
	DSTYK	ENSG00000133059	2.16518	3.60615	1.66552
	ALPL	ENSG00000162551	0.783023	1.304	1.66534
	C6orf62	ENSG00000112308	8.843	14.7247	1.66513
	RBM20	ENSG00000203867	1.39738	2.32677	1.66509
	PAQR8	ENSG00000170915	3.78505	6.30221	1.66503
	RRAGD	ENSG00000025039	4.94707	8.23647	1.66492
	CSTF2T	ENSG00000177613	14.966	24.9159	1.66484
	HM13	ENSG00000101294	15.7498	26.2168	1.66458
	SOAT1	ENSG00000057252	4.31317	7.17946	1.66454
	LRRC8A	ENSG00000136802	4.22345	7.02749	1.66392
	ACAT2	ENSG00000120437	20.0938	33.4343	1.66391
	TNS3	ENSG00000136205	4.68529	7.79526	1.66377
	ZMPSTE24	ENSG00000084073	8.45484	14.0637	1.66339
	PAPPA	ENSG00000182752	0.543801	0.904469	1.66324
	TKTL1	ENSG00000007350	1.03867	1.72729	1.66298
	SZRD1	ENSG00000055070	13.4866	22.4226	1.66259
	PI4KB	ENSG00000143393	8.04073	13.3682	1.66256
	ZDHHC7	ENSG00000153786	7.63705	12.696	1.66242
	MT-TS2	ENSG00000210184	6.30471	10.4801	1.66227
	ITPR3	ENSG00000096433	5.29442	8.79728	1.66161
	NAGPA	ENSG00000103174	5.21618	8.66657	1.66148
	GFAP	ENSG00000131095	0.739263	1.22817	1.66134
	TIMP2	ENSG00000035862	3.09387	5.13819	1.66077
	PIMREG	ENSG00000129195	21.9413	36.4365	1.66064
	FDX1	ENSG00000137714	5.45614	9.0573	1.66002
	IDH1	ENSG00000138413	17.4701	29.0007	1.66002
	TSPAN14	ENSG00000108219	2.31032	3.83515	1.66001
	CYSRT1	ENSG00000197191	2.97111	4.93014	1.65936
	HIVEP2	ENSG00000010818	0.663365	1.10072	1.65929
	GPX8	ENSG00000164294	3.64021	6.0389	1.65894
	NUP50	ENSG00000093000	8.24951	13.6805	1.65835
	MMP11	ENSG00000099953	3.71588	6.16195	1.65828
	GTF2E1	ENSG00000153767	3.53014	5.85237	1.65783
	PCDHAC2	ENSG00000243232	1.19089	1.97349	1.65715
	DBNDD1	ENSG00000003249	4.32822	7.17203	1.65704
	ABL1	ENSG00000097007	5.69083	9.42655	1.65645
	GPATCH2L	ENSG00000089916	4.66921	7.73382	1.65634
	MB21D2	ENSG00000180611	3.71627	6.15432	1.65605
	ASMTL-AS1	ENSG00000236017	0.694972	1.15086	1.65598
	FBXO15	ENSG00000141665	0.610301	1.01043	1.65562
	IDH1-AS1	ENSG00000231908	3.34545	5.53877	1.65561
	TMEM45B	ENSG00000151715	0.942506	1.56023	1.65541
	RFTN1	ENSG00000131378	3.61938	5.99085	1.65522
	RIOK3	ENSG00000101782	3.44061	5.69462	1.65512
	CSTB	ENSG00000160213	2.49723	4.13198	1.65462
	ATIC	ENSG00000138363	23.0396	38.1204	1.65456
	ANKRD40	ENSG00000154945	6.34867	10.5031	1.65438
	SIX4	ENSG00000100625	2.13844	3.53761	1.65429
	PRMT6	ENSG00000198890	10.7621	17.8023	1.65416
	PPP1R12B	ENSG00000077157	1.81793	3.00704	1.65411
	ZSCAN30	ENSG00000186814	2.86583	4.73996	1.65395
	NGRN	ENSG00000182768	38.4025	63.5053	1.65368
	DYNLL1	ENSG00000088986	51.6225	85.3446	1.65325
	SLC25A21	ENSG00000183032	0.993169	1.64089	1.65218
	FP236241.1	ENSG00000277991	2.42672	4.00884	1.65196
	ADPRHL1	ENSG00000153531	0.741854	1.22543	1.65185
	SLC9A1	ENSG00000090020	0.709697	1.17189	1.65126
	PPP2R2B	ENSG00000156475	1.70976	2.82261	1.65088
	SERHL2	ENSG00000183569	2.67662	4.4182	1.65066
	THEM4	ENSG00000159445	3.98346	6.57494	1.65056
	STK24	ENSG00000102572	16.2296	26.7796	1.65005
	AARS	ENSG00000090861	41.3449	68.199	1.64951
	SP4	ENSG00000105866	1.05832	1.74514	1.64897
	CAP1	ENSG00000131236	49.4277	81.4979	1.64883
	ZNF416	ENSG00000083817	3.17256	5.23013	1.64855
	PTPN9	ENSG00000169410	7.32732	12.0786	1.64844
	PPARGC1B	ENSG00000155846	0.594429	0.97964	1.64804
	GBP1P1	ENSG00000225492	0.886723	1.46123	1.6479
	SUMO1P3	ENSG00000235082	0.505776	0.833359	1.64768
	SLC2A3	ENSG00000059804	19.8942	32.7775	1.64759
	WDR73	ENSG00000177082	9.46002	15.5827	1.64721
	GREB1L	ENSG00000141449	3.2754	5.39501	1.64713
	INAFM2	ENSG00000259330	5.06858	8.34689	1.64679
	VHL	ENSG00000134086	7.95471	13.0938	1.64605
	EXT1	ENSG00000182197	3.25985	5.36586	1.64604
	MTCP1	ENSG00000214827	0.633552	1.04261	1.64566
	TMEM268	ENSG00000157693	1.67259	2.75241	1.6456
	HMGXB3	ENSG00000113716	14.5174	23.8855	1.6453
	GSPT1	ENSG00000103342	29.4455	48.4446	1.64523
	EXTL1	ENSG00000158008	0.613871	1.00995	1.64521
	SHB	ENSG00000107338	3.15533	5.19014	1.64488
	EDC4	ENSG00000038358	10.9411	17.9929	1.64452
	SUSD6	ENSG00000100647	0.813476	1.33763	1.64434
	METTL3	ENSG00000165819	21.9263	36.0469	1.644
	PGRMC2	ENSG00000164040	3.52431	5.79226	1.64352
	HOTAIRM1	ENSG00000233429	7.78584	12.7947	1.64333
	IQCC	ENSG00000160051	4.26455	7.00746	1.64319
	RXRA	ENSG00000186350	8.72909	14.3424	1.64305
	KBTBD11	ENSG00000176595	0.978037	1.60669	1.64277
	FANCF	ENSG00000183161	3.05685	5.02119	1.6426
	RIBC2	ENSG00000128408	0.835935	1.37267	1.64207
	EPG5	ENSG00000152223	1.2649	2.07681	1.64187
	LRIF1	ENSG00000121931	3.52322	5.78308	1.64142
	MRPL16	ENSG00000166902	47.4731	77.9214	1.64138
	TIMM10B	ENSG00000132286	8.3429	13.6924	1.6412
	SNORA55	ENSG00000201457	2.07688	3.40803	1.64094
	LIMCH1	ENSG00000064042	3.29988	5.41398	1.64066
	HEG1	ENSG00000173706	3.20842	5.26314	1.64041
	MORF4L1	ENSG00000185787	58.9428	96.6889	1.64039
	SCAF8	ENSG00000213079	4.62214	7.58133	1.64022
	BCAS2	ENSG00000116752	11.6992	19.1878	1.64009
	LMOD1	ENSG00000163431	1.30486	2.14002	1.64004
	KLHL36	ENSG00000135686	6.53775	10.7209	1.63984
	ZNF142	ENSG00000115568	2.60573	4.27261	1.6397
	FRG1BP	ENSG00000149531	2.22935	3.65537	1.63966
	DNMT3B	ENSG00000088305	6.49253	10.6426	1.63921
	DHFR	ENSG00000228716	49.4332	81.0264	1.63911
	C6orf226	ENSG00000221821	2.57766	4.22463	1.63894
	MEGF8	ENSG00000105429	5.02162	8.22788	1.63849
	EPB41L4B	ENSG00000095203	2.81456	4.61081	1.6382
	ARMC9	ENSG00000135931	6.4499	10.5641	1.63787
	AFG1L	ENSG00000135537	2.54787	4.17283	1.63777
	ACBD7	ENSG00000176244	3.34478	5.47404	1.63659
	DOK4	ENSG00000125170	8.90337	14.568	1.63624
	PTGFRN	ENSG00000134247	10.348	16.9313	1.63619
	EARS2	ENSG00000103356	7.54895	12.3499	1.63598
	PRRG4	ENSG00000135378	1.4773	2.4158	1.63528
	UBE2QL1	ENSG00000215218	3.71538	6.07561	1.63526
	SPIN4	ENSG00000186767	1.33471	2.18206	1.63486
	HLA-B	ENSG00000234745	65.0502	106.342	1.63477
	WDR77	ENSG00000116455	17.8509	29.1822	1.63477
	AMOTL1	ENSG00000166025	15.6478	25.5787	1.63465
	ERLIN2	ENSG00000147475	11.1031	18.1489	1.63459
	LAMA5	ENSG00000130702	7.54838	12.3384	1.63457
	RTCA-AS1	ENSG00000224616	1.59119	2.60078	1.63448
	TJP2	ENSG00000119139	5.11235	8.35528	1.63433
	THYN1	ENSG00000151500	15.7698	25.7693	1.6341
	ICMT	ENSG00000116237	24.2079	39.5558	1.63401
	SLC25A13	ENSG00000004864	8.01367	13.0933	1.63387
	STEAP3	ENSG00000115107	3.71238	6.06536	1.63382
	CAPN10	ENSG00000142330	8.50526	13.8926	1.63341
	UCK2	ENSG00000143179	24.2282	39.5587	1.63275
	CCDC86	ENSG00000110104	12.732	20.784	1.63243
	AGA	ENSG00000038002	8.43314	13.7642	1.63215
	ARPC2	ENSG00000163466	37.8037	61.6729	1.6314
	CBL	ENSG00000110395	1.69963	2.77191	1.63089
	BCL2L13	ENSG00000099968	16.0151	26.1165	1.63075
	PRICKLE4	ENSG00000278224	0.663091	1.08096	1.63018
	AGO4	ENSG00000134698	2.01664	3.28741	1.63014
	CGN	ENSG00000143375	2.55053	4.15738	1.63001
	ADCY3	ENSG00000138031	10.498	17.1116	1.62999
	ZNF778	ENSG00000170100	1.66512	2.7133	1.62949
	QSOX2	ENSG00000165661	8.60444	14.0161	1.62894
	MRS2	ENSG00000124532	7.85782	12.7994	1.62888
	FAM136A	ENSG00000035141	22.7855	37.1141	1.62885
	KDM1A	ENSG00000004487	46.6696	76.0163	1.62882
	MAST4-AS1	ENSG00000229666	0.869304	1.41582	1.62869
	CRY1	ENSG00000008405	2.97216	4.8407	1.62868
	SRRM2-AS1	ENSG00000205913	2.13264	3.47321	1.6286
	CHSY1	ENSG00000131873	4.28089	6.9713	1.62847
	SMPDL3B	ENSG00000130768	3.70361	6.0309	1.62838
	E2F8	ENSG00000129173	1.18181	1.9244	1.62835
	SURF6	ENSG00000148296	10.0729	16.4015	1.62828
	FAM27B	ENSG00000278763	1.97329	3.2128	1.62814
	SENP2	ENSG00000163904	7.24397	11.7937	1.62807
	KRBOX4	ENSG00000147121	4.99527	8.13017	1.62757
	EVC	ENSG00000072840	1.872	3.04524	1.62674
	ARNTL	ENSG00000133794	3.78342	6.15376	1.62651
	HOXA10	ENSG00000253293	0.654614	1.06455	1.62622
	PDXDC2P-NPIPB14P	ENSG00000196696	2.06781	3.36224	1.62599
	TUFT1	ENSG00000143367	8.66573	14.0904	1.62599
	RNF152	ENSG00000176641	0.594831	0.966855	1.62543
	UBE2A	ENSG00000077721	5.26408	8.55535	1.62523
	NSMCE3	ENSG00000185115	2.68149	4.35796	1.6252
	KDELC1	ENSG00000134901	8.07676	13.1243	1.62495
	SLC16A9	ENSG00000165449	2.08654	3.39041	1.6249
	SLC7A7	ENSG00000155465	1.45093	2.35752	1.62483
	PRRC1	ENSG00000164244	6.93097	11.2611	1.62475
	CDC42BPB	ENSG00000198752	4.67316	7.59227	1.62465
	NTNG2	ENSG00000196358	1.39143	2.26027	1.62442
	CHRDL1	ENSG00000101938	4.47044	7.26182	1.62441
	CDC23	ENSG00000094880	19.2079	31.1969	1.62416
	CDC42BPG	ENSG00000171219	1.57793	2.56257	1.62401
	NOP9	ENSG00000196943	7.50421	12.1863	1.62393
	CBX6	ENSG00000183741	9.38032	15.2288	1.62348
	VPS53	ENSG00000141252	1.83001	2.97096	1.62347
	SHC1	ENSG00000160691	7.76374	12.6039	1.62343
	KIAA0368	ENSG00000136813	13.1329	21.3198	1.62339
	ZBTB4	ENSG00000174282	2.32259	3.7703	1.62331
	MRM3	ENSG00000171861	10.7914	17.5161	1.62315
	MTCO1P12	ENSG00000237973	28.6382	46.4798	1.623
	ALG14	ENSG00000172339	0.872149	1.41537	1.62285
	ORC6	ENSG00000091651	16.0508	26.0465	1.62276
	ZC3H4	ENSG00000130749	3.12309	5.06703	1.62244
	SLAIN2	ENSG00000109171	1.35907	2.20479	1.62228
	RAC1	ENSG00000136238	16.5044	26.7743	1.62226
	ITGAV	ENSG00000138448	8.7537	14.2004	1.62221
	PPP1R3F	ENSG00000049769	2.47475	4.0145	1.62219
	CDH2	ENSG00000170558	7.52381	12.2035	1.62198
	THAP8	ENSG00000161277	0.637928	1.03467	1.62192
	EPHB1	ENSG00000154928	0.671175	1.08857	1.62189
	PNRC2	ENSG00000189266	17.6726	28.6627	1.62188
	SIPA1L1	ENSG00000197555	2.91088	4.71923	1.62124
	RCOR1	ENSG00000089902	1.73648	2.81503	1.62111
	TMEM35B	ENSG00000243749	10.0733	16.3288	1.621
	SATB2-AS1	ENSG00000225953	0.56152	0.910106	1.62079
	BEX2	ENSG00000133134	11.2996	18.3136	1.62073
	PTH1R	ENSG00000160801	1.82588	2.95918	1.62068
	YIPF1	ENSG00000058799	8.26958	13.4009	1.62051
	RARA	ENSG00000131759	1.93575	3.13686	1.62048
	HIBCH	ENSG00000198130	5.1054	8.27207	1.62026
	GPRC5B	ENSG00000167191	1.38243	2.2399	1.62026
	HSP90AB1	ENSG00000096384	231.604	375.253	1.62023
	JARID2	ENSG00000008083	4.84853	7.8534	1.61975
	RIPOR1	ENSG00000039523	2.55003	4.12982	1.61952
	DKFZP434A062	ENSG00000262075	1.04119	1.68599	1.61929
	PISD	ENSG00000241878	7.12808	11.5424	1.61929
	SLC40A1	ENSG00000138449	2.7257	4.41314	1.61909
	ARSJ	ENSG00000180801	1.43405	2.32181	1.61905
	SPOCD1	ENSG00000134668	0.879095	1.42322	1.61896
	TNRC18	ENSG00000182095	3.36182	5.44162	1.61865
	NOL10	ENSG00000115761	10.4095	16.8473	1.61846
	PRAME	ENSG00000185686	19.3243	31.2646	1.61789
	CD58	ENSG00000116815	3.06096	4.95162	1.61767
	BRICD5	ENSG00000182685	0.938775	1.5186	1.61764
	NPTN	ENSG00000156642	12.634	20.4357	1.61751
	MBD2	ENSG00000134046	2.49786	4.04013	1.61744
	RPP25	ENSG00000178718	1.88958	3.05605	1.61732
	CARD8-AS1	ENSG00000268001	0.50948	0.823958	1.61725
	OXA1L	ENSG00000155463	13.179	21.313	1.61719
	TMEM51	ENSG00000171729	1.32218	2.13806	1.61707
	KIAA1671	ENSG00000197077	1.78745	2.89034	1.61702
	PHF19	ENSG00000119403	9.94675	16.0829	1.6169
	RAB10	ENSG00000084733	12.0143	19.4228	1.61665
	AK1	ENSG00000106992	6.58449	10.6447	1.61663
	SARAF	ENSG00000133872	11.9358	19.2954	1.61659
	BRI3BP	ENSG00000184992	6.65877	10.7629	1.61635
	FAM46A	ENSG00000112773	0.595559	0.962589	1.61628
	NOL6	ENSG00000165271	2.88346	4.66001	1.61612
	ZNF8	ENSG00000278129	1.95062	3.15234	1.61607
	ABCF1	ENSG00000204574	10.6417	17.1968	1.61598
	RCAN3	ENSG00000117602	2.74861	4.44064	1.6156
	PKD1P6	ENSG00000250251	6.32034	10.2107	1.61553
	HIST1H4I	ENSG00000276180	1.12611	1.81894	1.61523
	PITPNA-AS1	ENSG00000236618	12.0515	19.4641	1.61508
	BCKDHB	ENSG00000083123	4.52639	7.30816	1.61457
	SCRN1	ENSG00000136193	21.8352	35.2485	1.6143
	FAM117B	ENSG00000138439	0.846351	1.36624	1.61427
	TFCP2	ENSG00000135457	4.11978	6.65035	1.61425
	EPAS1	ENSG00000116016	2.07096	3.34297	1.61422
	MRPL9	ENSG00000143436	24.0637	38.844	1.61421
	PCDH10	ENSG00000138650	0.736396	1.18864	1.61413
	TP73	ENSG00000078900	1.47436	2.37852	1.61326
	CKLF	ENSG00000217555	18.0976	29.185	1.61265
	SATB1-AS1	ENSG00000228956	0.561709	0.905707	1.61241
	GAR1	ENSG00000109534	2.95315	4.76105	1.61219
	DDX6	ENSG00000110367	11.0728	17.8495	1.61201
	FLVCR2	ENSG00000119686	0.956293	1.54154	1.612
	KIAA1644	ENSG00000138944	1.01825	1.64138	1.61197
	SNAPC5	ENSG00000174446	5.24293	8.45068	1.61182
	TDRKH	ENSG00000182134	3.27743	5.28257	1.6118
	CTPS1	ENSG00000171793	15.2065	24.5027	1.61133
	RNF157	ENSG00000141576	4.277	6.89094	1.61116
	ZNF775	ENSG00000196456	1.86887	3.01105	1.61116
	STAM	ENSG00000136738	2.45138	3.94956	1.61116
	KATNA1	ENSG00000186625	9.1081	14.6733	1.61102
	KIAA1324L	ENSG00000164659	4.4607	7.18571	1.61089
	PXDN	ENSG00000130508	6.71898	10.8186	1.61015
	FBXO27	ENSG00000161243	1.34231	2.16066	1.60967
	TCEANC2	ENSG00000116205	1.38889	2.23547	1.60954
	TOR1A	ENSG00000136827	22.8501	36.7739	1.60936
	CDK11A	ENSG00000008128	2.39107	3.8476	1.60915
	RNF34	ENSG00000170633	9.55766	15.3789	1.60906
	NUDT15	ENSG00000136159	9.09886	14.6395	1.60893
	UPRT	ENSG00000094841	2.33789	3.76146	1.60891
	SMC1A	ENSG00000072501	20.6444	33.2139	1.60886
	KCP	ENSG00000135253	0.758978	1.22104	1.60879
	CEP170B	ENSG00000099814	2.44752	3.93687	1.60851
	OLFML2A	ENSG00000185585	1.76025	2.83124	1.60843
	WDR53	ENSG00000185798	2.64468	4.25334	1.60826
	EID1	ENSG00000255302	34.2182	55.0283	1.60816
	GPR107	ENSG00000148358	10.2492	16.4823	1.60815
	DNAJC8	ENSG00000126698	45.8474	73.7185	1.60791
	HIPK1	ENSG00000163349	2.65485	4.2679	1.60758
	EFNA4	ENSG00000243364	4.11285	6.61108	1.60742
	NUP153	ENSG00000124789	6.12732	9.84815	1.60725
	TOP3B	ENSG00000100038	5.74637	9.23416	1.60696
	INPP5B	ENSG00000204084	6.34983	10.2038	1.60694
	LMNB1	ENSG00000113368	28.1589	45.2447	1.60676
	FRMD4B	ENSG00000114541	1.50942	2.42524	1.60673
	DET1	ENSG00000140543	3.31568	5.32692	1.60658
	SNX27	ENSG00000143376	4.2398	6.81061	1.60635
	TMEM246	ENSG00000165152	3.11294	5.00025	1.60628
	PFN4	ENSG00000176732	0.599177	0.962223	1.60591
	STARD7-AS1	ENSG00000204685	1.98205	3.18221	1.60551
	KIF13A	ENSG00000137177	3.3248	5.33769	1.60542
	RGL1	ENSG00000143344	1.26687	2.03383	1.6054
	NUP133	ENSG00000069248	19.506	31.3041	1.60484
	CNOT11	ENSG00000158435	9.20881	14.7786	1.60483
	BAHCC1	ENSG00000266074	1.67418	2.68653	1.60468
	PSME3	ENSG00000131467	16.733	26.8504	1.60464
	NPIPA5	ENSG00000183793	2.45182	3.93412	1.60457
	ENO1-AS1	ENSG00000230679	2.6827	4.30235	1.60374
	PCOLCE	ENSG00000106333	5.30841	8.51273	1.60363
	ZNF629	ENSG00000102870	5.5053	8.82559	1.60311
	BLMH	ENSG00000108578	13.1383	21.0602	1.60297
	LOXL1	ENSG00000129038	16.592	26.5884	1.60248
	CCND2	ENSG00000118971	11.4509	18.3484	1.60236
	HOXB7	ENSG00000260027	5.96824	9.5619	1.60213
	STAT3	ENSG00000168610	8.22779	13.1796	1.60183
	NOTCH2	ENSG00000134250	10.7781	17.2633	1.6017
	RIPK4	ENSG00000183421	2.93504	4.70075	1.6016
	ST7	ENSG00000004866	3.07755	4.92896	1.60158
	MARCKS	ENSG00000277443	23.547	37.7071	1.60136
	TRMU	ENSG00000100416	13.4639	21.5594	1.60128
	ZSWIM3	ENSG00000132801	2.04726	3.27696	1.60066
	DPAGT1	ENSG00000172269	6.38745	10.2233	1.60054
	ASB13	ENSG00000196372	5.31084	8.49911	1.60033
	NINL	ENSG00000101004	3.77971	6.04799	1.60012
	MEGF11	ENSG00000157890	1.45874	2.3339	1.59994
	CDC42P6	ENSG00000237350	1.9586	3.13361	1.59992
	ENDOD1	ENSG00000149218	6.19395	9.90866	1.59973
	ELAC1	ENSG00000141642	2.17284	3.47555	1.59955
	RTN4R	ENSG00000040608	2.32354	3.71581	1.5992
	TRIM27	ENSG00000204713	9.26601	14.8176	1.59914
	C9orf85	ENSG00000155621	2.75076	4.39845	1.59899
	MTRF1L	ENSG00000112031	4.39221	7.02289	1.59894
	NASP	ENSG00000132780	21.9014	35.018	1.5989
	WRNIP1	ENSG00000124535	14.3229	22.899	1.59877
	LPCAT3	ENSG00000111684	7.26365	11.6118	1.59862
	KLF11	ENSG00000172059	3.21386	5.13719	1.59845
	PITHD1	ENSG00000057757	32.4286	51.8353	1.59844
	NEK8	ENSG00000160602	0.947786	1.51483	1.59829
	OGT	ENSG00000147162	16.5305	26.4175	1.59811
	MYBBP1A	ENSG00000132382	19.3926	30.9909	1.59808
	VEGFA	ENSG00000112715	4.96203	7.92943	1.59802
	DPH1	ENSG00000108963	8.13905	13.0061	1.59798
	KLHDC10	ENSG00000128607	6.15001	9.82757	1.59798
	SNORD111B	ENSG00000221514	2.02538	3.23571	1.59758
	RASIP1	ENSG00000105538	0.944109	1.50822	1.59751
	RBM12B	ENSG00000183808	5.07447	8.10615	1.59744
	SCNM1	ENSG00000163156	18.43	29.437	1.59723
	FOXK2	ENSG00000141568	8.04165	12.8431	1.59708
	PARD6B	ENSG00000124171	2.65611	4.24193	1.59704
	NREP	ENSG00000134986	7.78089	12.4255	1.59693
	PARP10	ENSG00000178685	1.24942	1.99504	1.59678
	PDPK2P	ENSG00000205918	2.9684	4.73975	1.59674
	SAMD11	ENSG00000187634	25.0682	40.0267	1.59671
	PIGN	ENSG00000197563	6.54818	10.455	1.59663
	RBFOX2	ENSG00000100320	12.2677	19.5823	1.59625
	CAP2	ENSG00000112186	1.34885	2.15283	1.59605
	LFNG	ENSG00000106003	2.06544	3.29627	1.59591
	RASEF	ENSG00000165105	2.10739	3.36307	1.59585
	FAM189B	ENSG00000160767	3.06366	4.88908	1.59583
	EPM2A	ENSG00000112425	0.752648	1.20085	1.5955
	SLX1A-SULT1A3	ENSG00000213599	1.53952	2.45575	1.59514
	CFAP58-AS1	ENSG00000231233	1.08296	1.72732	1.59499
	CMTR1	ENSG00000137200	21.2529	33.8966	1.59491
	SMG1P3	ENSG00000180747	10.5049	16.7493	1.59443
	MAD2L1BP	ENSG00000124688	18.2898	29.1606	1.59436
	DNAAF5	ENSG00000164818	8.30038	13.2301	1.59392
	ASF1A	ENSG00000111875	4.30694	6.86381	1.59366
	NACC2	ENSG00000148411	5.96372	9.50226	1.59334
	ZMIZ2	ENSG00000122515	2.47374	3.9405	1.59293
	OGDH	ENSG00000105953	13.6486	21.7404	1.59287
	DPH7	ENSG00000148399	27.7407	44.1845	1.59277
	SAMD5	ENSG00000203727	0.864901	1.37726	1.59239
	EIF2B1	ENSG00000111361	12.9819	20.6722	1.59239
	CDK12	ENSG00000167258	5.69676	9.06967	1.59208
	FAM168B	ENSG00000152102	16.3288	25.9947	1.59196
	CNNM4	ENSG00000158158	2.93935	4.67912	1.59189
	CD99	ENSG00000002586	16.1301	25.6738	1.59167
	CPE	ENSG00000109472	45.8061	72.9046	1.59159
	YBX1	ENSG00000065978	215.498	342.87	1.59106
	PSAT1	ENSG00000135069	11.0152	17.5221	1.59073
	APPL2	ENSG00000136044	3.77889	6.01078	1.59062
	IPO13	ENSG00000117408	6.65274	10.5799	1.5903
	UBE2L3	ENSG00000185651	15.7685	25.0736	1.59011
	BLOC1S5-TXNDC5	ENSG00000259040	44.4948	70.7495	1.59006
	PYGL	ENSG00000100504	28.6133	45.4962	1.59004
	RALBP1	ENSG00000017797	9.06283	14.4101	1.59002
	SNORD46	ENSG00000200913	15.1562	24.0964	1.58987
	LUC7L	ENSG00000007392	16.9712	26.9811	1.58982
	EMILIN3	ENSG00000183798	7.82742	12.4441	1.58981
	SLC17A9	ENSG00000101194	0.502629	0.798965	1.58957
	EN2	ENSG00000164778	0.860037	1.36678	1.58921
	UBTD2	ENSG00000168246	5.06016	8.04148	1.58917
	EVA1A	ENSG00000115363	3.69636	5.87362	1.58903
	NAA40	ENSG00000110583	7.87691	12.5166	1.58902
	KDM2A	ENSG00000173120	7.52395	11.9555	1.58899
	TTC8	ENSG00000165533	2.49485	3.96343	1.58864
	PHAX	ENSG00000164902	5.37206	8.53001	1.58785
[truncated: 1,655 more rows]
