# Supplementary material for: Genetic Aberrations and Interaction of NEK2 and TP53 Accelerate Aggressiveness of Multiple Myeloma
Source: Adv Sci (Weinh). 2022 Jan 27;9(9):2104491. doi: 10.1002/advs.202104491 (PMC8948659; doi:10.1002/advs.202104491)
Supplement: Supplementary file 8 — Supplemental Table 7 [file ADVS-9-2104491-s011.xls]

## Sheet: Table S7
	Supplemental Table 7. related to Figure 5. Enriched signaling pathway correlated with TP53 deletion in HEK293 cells by KEGG Analysis (P<0.05)
	Reactome pathways	Homo sapiens - REFLIST (20851)	upload_1 (7680)	upload_1 (expected)	upload_1 (over/under)	upload_1 (fold Enrichment)	upload_1 (raw P-value)	upload_1 (FDR)
	Golgi Associated Vesicle Biogenesis (R-HSA-432722)	54	45	19.89	+	2.26	8.86e-05	0.00298
	trans-Golgi Network Vesicle Budding (R-HSA-199992)	72	55	26.52	+	2.07	7.59e-05	0.00263
	Regulation of PLK1 Activity at G2/M Transition (R-HSA-2565942)	85	64	31.31	+	2.04	2.52e-05	0.000994
	AURKA Activation by TPX2 (R-HSA-8854518)	71	53	26.15	+	2.03	0.000149	0.00454
	Loss of proteins required for interphase microtubule organization from the centrosome (R-HSA-380284)	68	50	25.05	+	2	0.00035	0.0092
	Loss of Nlp from mitotic centrosomes (R-HSA-380259)	68	50	25.05	+	2	0.00035	0.00909
	Amplification of signal from unattached kinetochores via a MAD2 inhibitory signal (R-HSA-141444)	92	65	33.89	+	1.92	9.05e-05	0.003
	Amplification of signal from the kinetochores (R-HSA-141424)	92	65	33.89	+	1.92	9.05e-05	0.00295
	Mitotic Spindle Checkpoint (R-HSA-69618)	108	75	39.78	+	1.89	3.66e-05	0.00139
	Protein ubiquitination (R-HSA-8852135)	74	51	27.26	+	1.87	0.000781	0.0177
	Centrosome maturation (R-HSA-380287)	80	55	29.47	+	1.87	0.000595	0.014
	Recruitment of mitotic centrosome proteins and complexes (R-HSA-380270)	80	55	29.47	+	1.87	0.000595	0.0139
	Mitotic Prometaphase (R-HSA-68877)	198	136	72.93	+	1.86	3.81e-08	2.9e-06
	EML4 and NUDC in mitotic spindle formation (R-HSA-9648025)	114	77	41.99	+	1.83	5.48e-05	0.00202
	Anchoring of the basal body to the plasma membrane (R-HSA-5620912)	96	64	35.36	+	1.81	0.000321	0.00874
	Resolution of Sister Chromatid Cohesion (R-HSA-2500257)	122	81	44.94	+	1.8	6.32e-05	0.00229
	Transport of Mature mRNA derived from an Intron-Containing Transcript (R-HSA-159236)	71	47	26.15	+	1.8	0.0024	0.0446
	SUMOylation of DNA damage response and repair proteins (R-HSA-3108214)	71	47	26.15	+	1.8	0.0024	0.0442
	Mitotic Prophase (R-HSA-68875)	104	68	38.31	+	1.78	0.000369	0.00937
	Transport of Mature Transcript to Cytoplasm (R-HSA-72202)	80	52	29.47	+	1.76	0.00214	0.041
	Cell Cycle, Mitotic (R-HSA-69278)	495	321	182.32	+	1.76	5.28e-15	1.21e-12
	Recruitment of NuMA to mitotic centrosomes (R-HSA-380320)	93	60	34.25	+	1.75	0.000938	0.0208
	RHO GTPases Activate Formins (R-HSA-5663220)	135	87	49.72	+	1.75	7.03e-05	0.00251
	SUMO E3 ligases SUMOylate target proteins (R-HSA-3108232)	157	101	57.83	+	1.75	2.05e-05	0.000836
	SUMOylation (R-HSA-2990846)	163	104	60.04	+	1.73	2.07e-05	0.000831
	M Phase (R-HSA-68886)	353	225	130.02	+	1.73	2.3e-10	2.77e-08
	Cellular response to heat stress (R-HSA-3371556)	88	56	32.41	+	1.73	0.00178	0.036
	G2/M Transition (R-HSA-69275)	194	123	71.46	+	1.72	3.97e-06	0.000197
	Mitotic G2-G2/M phases (R-HSA-453274)	196	124	72.19	+	1.72	4.37e-06	0.000212
	Cellular Senescence (R-HSA-2559583)	163	102	60.04	+	1.7	3.71e-05	0.00139
	Cell Cycle (R-HSA-1640170)	600	373	221	+	1.69	3.28e-15	8.32e-13
	HCMV Early Events (R-HSA-9609690)	100	62	36.83	+	1.68	0.00177	0.0364
	Metabolism of nucleotides (R-HSA-15869)	94	58	34.62	+	1.68	0.0024	0.0449
	Cilium Assembly (R-HSA-5617833)	200	123	73.67	+	1.67	1.2e-05	0.000528
	Signaling by TGF-beta family members (R-HSA-9006936)	101	62	37.2	+	1.67	0.00187	0.0371
	Intra-Golgi and retrograde Golgi-to-ER traffic (R-HSA-6811442)	202	124	74.4	+	1.67	1.31e-05	0.000545
	Epigenetic regulation of gene expression (R-HSA-212165)	115	70	42.36	+	1.65	0.00113	0.0242
	tRNA processing (R-HSA-72306)	104	63	38.31	+	1.64	0.00214	0.0408
	Mitotic G1 phase and G1/S transition (R-HSA-453279)	147	89	54.14	+	1.64	0.000287	0.00789
	HCMV Infection (R-HSA-9609646)	124	75	45.67	+	1.64	0.000951	0.0209
	Estrogen-dependent gene expression (R-HSA-9018519)	118	71	43.46	+	1.63	0.00129	0.0271
	Processing of Capped Intron-Containing Pre-mRNA (R-HSA-72203)	238	143	87.66	+	1.63	5.25e-06	0.00025
	Separation of Sister Chromatids (R-HSA-2467813)	185	111	68.14	+	1.63	7.12e-05	0.0025
	Antigen processing: Ubiquitination & Proteasome degradation (R-HSA-983168)	308	184	113.44	+	1.62	3.38e-07	2.08e-05
	Mitotic Metaphase and Anaphase (R-HSA-2555396)	194	115	71.46	+	1.61	7.74e-05	0.00264
	Cell Cycle Checkpoints (R-HSA-69620)	270	160	99.45	+	1.61	2.89e-06	0.000147
	G1/S Transition (R-HSA-69206)	130	77	47.88	+	1.61	0.00121	0.0255
	Chromatin modifying enzymes (R-HSA-3247509)	240	142	88.4	+	1.61	1.21e-05	0.000519
	Chromatin organization (R-HSA-4839726)	240	142	88.4	+	1.61	1.21e-05	0.00051
	Mitotic Anaphase (R-HSA-68882)	193	114	71.09	+	1.6	9.61e-05	0.00309
	mRNA Splicing (R-HSA-72172)	188	111	69.25	+	1.6	0.000104	0.00331
	DNA Repair (R-HSA-73894)	309	182	113.81	+	1.6	7.47e-07	4.16e-05
	mRNA Splicing - Major Pathway (R-HSA-72163)	180	106	66.3	+	1.6	0.000166	0.00491
	RHO GTPase Effectors (R-HSA-195258)	287	168	105.71	+	1.59	2.53e-06	0.000131
	S Phase (R-HSA-69242)	160	93	58.93	+	1.58	0.000603	0.0139
	Signaling by Rho GTPases (R-HSA-194315)	417	242	153.59	+	1.58	2.48e-08	2.03e-06
	Signaling by NOTCH (R-HSA-157118)	200	116	73.67	+	1.57	0.000124	0.00384
	Protein localization (R-HSA-9609507)	158	91	58.2	+	1.56	0.000918	0.0206
	Class I MHC mediated antigen processing & presentation (R-HSA-983169)	371	213	136.65	+	1.56	3.25e-07	2.06e-05
	Regulation of TP53 Activity (R-HSA-5633007)	159	91	58.56	+	1.55	0.000957	0.0208
	Organelle biogenesis and maintenance (R-HSA-1852241)	292	167	107.55	+	1.55	7.74e-06	0.000361
	Rho GTPase cycle (R-HSA-194840)	140	80	51.57	+	1.55	0.00219	0.0413
	Metabolism of RNA (R-HSA-8953854)	661	377	243.46	+	1.55	1.37e-11	1.95e-09
	Transcriptional Regulation by TP53 (R-HSA-3700989)	360	205	132.6	+	1.55	9.3e-07	5.06e-05
	DNA Double-Strand Break Repair (R-HSA-5693532)	148	84	54.51	+	1.54	0.00177	0.0361
	Cellular responses to stress (R-HSA-2262752)	548	311	201.84	+	1.54	1.55e-09	1.61e-07
	ESR-mediated signaling (R-HSA-8939211)	187	106	68.88	+	1.54	0.000548	0.013
	Membrane Trafficking (R-HSA-199991)	625	354	230.2	+	1.54	1.19e-10	1.6e-08
	Translation (R-HSA-72766)	293	163	107.92	+	1.51	3.13e-05	0.00121
	Cellular responses to external stimuli (R-HSA-8953897)	562	312	207	+	1.51	7.13e-09	6.51e-07
	HIV Infection (R-HSA-162906)	227	125	83.61	+	1.5	0.000352	0.00904
	Neddylation (R-HSA-8951664)	233	127	85.82	+	1.48	0.000503	0.0122
	Infectious disease (R-HSA-5663205)	465	252	171.27	+	1.47	1.08e-06	5.74e-05
	Signaling by ROBO receptors (R-HSA-376176)	215	115	79.19	+	1.45	0.00143	0.0296
	rRNA processing (R-HSA-72312)	202	108	74.4	+	1.45	0.00197	0.0382
	Signaling by Nuclear Receptors (R-HSA-9006931)	261	139	96.13	+	1.45	0.00052	0.0125
	Gene expression (Transcription) (R-HSA-74160)	1451	772	534.44	+	1.44	3.2e-17	1.22e-14
	RNA Polymerase II Transcription (R-HSA-73857)	1318	694	485.46	+	1.43	8.38e-15	1.74e-12
	Asparagine N-linked glycosylation (R-HSA-446203)	304	159	111.97	+	1.42	0.000391	0.00971
	PIP3 activates AKT signaling (R-HSA-1257604)	248	129	91.35	+	1.41	0.0019	0.0374
	Post-translational protein modification (R-HSA-597592)	1389	716	511.61	+	1.4	9.55e-14	1.56e-11
	Diseases of signal transduction (R-HSA-5663202)	366	188	134.81	+	1.39	0.000232	0.00653
	Generic Transcription Pathway (R-HSA-212436)	1196	614	440.52	+	1.39	1.21e-11	1.85e-09
	Signaling by WNT (R-HSA-195721)	297	152	109.39	+	1.39	0.00106	0.0228
	Deubiquitination (R-HSA-5688426)	281	143	103.5	+	1.38	0.00197	0.0384
	Intracellular signaling by second messengers (R-HSA-9006925)	287	146	105.71	+	1.38	0.00182	0.0364
	Vesicle-mediated transport (R-HSA-5653656)	726	368	267.41	+	1.38	6.34e-07	3.62e-05
	Metabolism of proteins (R-HSA-392499)	1978	993	728.55	+	1.36	1.28e-16	4.16e-14
	Signaling by Receptor Tyrosine Kinases (R-HSA-9006934)	457	226	168.33	+	1.34	0.000335	0.009
	Axon guidance (R-HSA-422475)	548	266	201.84	+	1.32	0.000222	0.00635
	Disease (R-HSA-1643685)	1127	545	415.11	+	1.31	1.21e-07	8.1e-06
	Metabolism of lipids (R-HSA-556833)	733	341	269.98	+	1.26	0.000344	0.00913
	Metabolism (R-HSA-1430728)	2079	947	765.75	+	1.24	1.5e-08	1.27e-06
	Adaptive Immune System (R-HSA-1280218)	820	373	302.03	+	1.23	0.000665	0.0152
	Unclassified (UNCLASSIFIED)	10195	3232	3755.1	-	0.86	1.38e-24	6.3e-22
	G alpha (i) signalling events (R-HSA-418594)	402	99	148.07	-	0.67	0.000202	0.0059
	Signaling by GPCR (R-HSA-372790)	1213	214	446.78	-	0.48	4.41e-28	3.35e-25
	GPCR downstream signalling (R-HSA-388396)	1143	196	421	-	0.47	4.82e-28	2.75e-25
	GPCR ligand binding (R-HSA-500792)	463	72	170.54	-	0.42	4.32e-14	7.58e-12
	Binding and Uptake of Ligands by Scavenger Receptors (R-HSA-2173782)	104	15	38.31	-	0.39	0.000248	0.00691
	Immunoregulatory interactions between a Lymphoid and a non-Lymphoid cell (R-HSA-198933)	199	28	73.3	-	0.38	1.08e-07	7.72e-06
	Peptide ligand-binding receptors (R-HSA-375276)	196	26	72.19	-	0.36	4.63e-08	3.41e-06
	FCERI mediated Ca+2 mobilization (R-HSA-2871809)	91	12	33.52	-	0.36	0.000212	0.00613
	Role of phospholipids in phagocytosis (R-HSA-2029485)	90	11	33.15	-	0.33	0.000111	0.00349
	Class A/1 (Rhodopsin-like receptors) (R-HSA-373076)	331	40	121.92	-	0.33	1.94e-14	3.7e-12
	Formation of the cornified envelope (R-HSA-6809371)	129	14	47.51	-	0.29	5.87e-07	3.44e-05
	Chemokine receptors bind chemokines (R-HSA-380108)	57	5	20.99	-	0.24	0.000445	0.0109
	G alpha (s) signalling events (R-HSA-418555)	575	49	211.79	-	0.23	9.94e-34	1.13e-30
	Role of LAT2/NTAL/LAB on calcium mobilization (R-HSA-2730905)	77	6	28.36	-	0.21	9.43e-06	0.000431
	Complement cascade (R-HSA-166658)	122	8	44.94	-	0.18	1.93e-09	1.92e-07
	Keratinization (R-HSA-6805567)	217	14	79.93	-	0.18	4.45e-16	1.27e-13
	Regulation of Complement cascade (R-HSA-977606)	112	6	41.25	-	0.15	1.07e-09	1.23e-07
	Class C/3 (Metabotropic glutamate/pheromone receptors) (R-HSA-420499)	40	2	14.73	-	0.14	0.000376	0.00943
	Amine ligand-binding receptors (R-HSA-375280)	43	2	15.84	-	0.13	0.000158	0.00474
	Initial triggering of complement (R-HSA-166663)	87	4	32.04	-	0.12	3.64e-08	2.87e-06
	FCGR activation (R-HSA-2029481)	76	3	27.99	-	0.11	1.36e-07	8.89e-06
	CD22 mediated BCR regulation (R-HSA-5690714)	69	2	25.41	-	0.08	1.2e-07	8.27e-06
	Creation of C4 and C2 activators (R-HSA-166786)	79	2	29.1	-	0.07	7.91e-09	6.95e-07
	Antimicrobial peptides (R-HSA-6803157)	91	2	33.52	-	0.06	1.91e-10	2.42e-08
	Olfactory Signaling Pathway (R-HSA-381753)	432	7	159.12	-	0.04	4.48e-49	1.02e-45
	Classical antibody-mediated complement activation (R-HSA-173623)	72	1	26.52	-	0.04	5.3e-09	5.05e-07
	Scavenging of heme from plasma (R-HSA-2168880)	76	1	27.99	-	0.04	1.27e-09	1.38e-07
	Defensins (R-HSA-1461973)	47	0	17.31	-	< 0.01	5.2e-07	3.13e-05
	Beta defensins (R-HSA-1461957)	38	0	14	-	< 0.01	9.71e-06	0.000435
