# Supplementary material for: Genetic Aberrations and Interaction of NEK2 and TP53 Accelerate Aggressiveness of Multiple Myeloma
Source: Adv Sci (Weinh). 2022 Jan 27;9(9):2104491. doi: 10.1002/advs.202104491 (PMC8948659; doi:10.1002/advs.202104491)
Supplement: Supplementary file 9 — Supplemental Table 8 [file ADVS-9-2104491-s014.xls]

## Sheet: Table S8
	Supplemental Table 8. related to Figure 5. Enriched signaling pathway correlated with NEK2 expression and TP53 deletion in HEK293 cells by KEGG Analysis (P<0.05)
	Reactome pathways	Homo sapiens - REFLIST (20851)	upload_1 (7886)	upload_1 (expected)	upload_1 (over/under)	upload_1 (fold Enrichment)	upload_1 (raw P-value)	upload_1 (FDR)
	mRNA 3'-end processing (R-HSA-72187)	57	47	21.56	+	2.18	0.000101	0.00325
	RNA Polymerase II Transcription Termination (R-HSA-73856)	66	52	24.96	+	2.08	0.00011	0.00346
	tRNA modification in the nucleus and cytosol (R-HSA-6782315)	42	33	15.88	+	2.08	0.00256	0.0436
	Intraflagellar transport (R-HSA-5620924)	53	41	20.04	+	2.05	0.000724	0.015
	Transport of Mature mRNA derived from an Intron-Containing Transcript (R-HSA-159236)	71	52	26.85	+	1.94	0.000367	0.00874
	Transport of Mature Transcript to Cytoplasm (R-HSA-72202)	80	57	30.26	+	1.88	0.000349	0.00847
	Regulation of PLK1 Activity at G2/M Transition (R-HSA-2565942)	85	59	32.15	+	1.84	0.000483	0.0108
	Cytosolic sensors of pathogen-associated DNA (R-HSA-1834949)	62	43	23.45	+	1.83	0.0029	0.048
	tRNA processing (R-HSA-72306)	104	72	39.33	+	1.83	0.000122	0.00371
	AURKA Activation by TPX2 (R-HSA-8854518)	71	49	26.85	+	1.82	0.00143	0.0259
	mRNA Splicing (R-HSA-72172)	188	129	71.1	+	1.81	3.36e-07	2.02e-05
	Amplification of signal from unattached kinetochores via a MAD2 inhibitory signal (R-HSA-141444)	92	63	34.8	+	1.81	0.000394	0.00918
	Amplification of signal from the kinetochores (R-HSA-141424)	92	63	34.8	+	1.81	0.000394	0.00909
	mRNA Splicing - Major Pathway (R-HSA-72163)	180	123	68.08	+	1.81	7.24e-07	4.03e-05
	Processing of Capped Intron-Containing Pre-mRNA (R-HSA-72203)	238	162	90.01	+	1.8	1.35e-08	1.1e-06
	Loss of proteins required for interphase microtubule organization from the centrosome (R-HSA-380284)	68	46	25.72	+	1.79	0.00304	0.0499
	Loss of Nlp from mitotic centrosomes (R-HSA-380259)	68	46	25.72	+	1.79	0.00304	0.0496
	Biosynthesis of the N-glycan precursor (dolichol lipid-linked oligosaccharide, LLO) and transfer to a nascent protein (R-HSA-446193)	78	52	29.5	+	1.76	0.00211	0.0365
	Mitotic Spindle Checkpoint (R-HSA-69618)	108	72	40.85	+	1.76	0.000286	0.0076
	rRNA processing (R-HSA-72312)	202	134	76.4	+	1.75	7.38e-07	4.02e-05
	Protein ubiquitination (R-HSA-8852135)	74	49	27.99	+	1.75	0.00313	0.0503
	Major pathway of rRNA processing in the nucleolus and cytosol (R-HSA-6791226)	182	120	68.83	+	1.74	3.62e-06	0.000162
	Anchoring of the basal body to the plasma membrane (R-HSA-5620912)	96	63	36.31	+	1.74	0.000911	0.0178
	SUMO E3 ligases SUMOylate target proteins (R-HSA-3108232)	157	103	59.38	+	1.73	1.89e-05	0.000744
	Selenocysteine synthesis (R-HSA-2408557)	93	61	35.17	+	1.73	0.00105	0.0202
	Eukaryotic Translation Termination (R-HSA-72764)	93	61	35.17	+	1.73	0.00105	0.0201
	Nonsense-Mediated Decay (NMD) (R-HSA-927802)	115	75	43.49	+	1.72	0.000312	0.00782
	Nonsense Mediated Decay (NMD) enhanced by the Exon Junction Complex (EJC) (R-HSA-975957)	115	75	43.49	+	1.72	0.000312	0.00773
	SRP-dependent cotranslational protein targeting to membrane (R-HSA-1799339)	112	73	42.36	+	1.72	0.000363	0.00872
	rRNA processing in the nucleus and cytosol (R-HSA-8868773)	192	125	72.62	+	1.72	3.39e-06	0.000155
	SUMOylation (R-HSA-2990846)	163	106	61.65	+	1.72	1.91e-05	0.000738
	Cilium Assembly (R-HSA-5617833)	200	130	75.64	+	1.72	2.82e-06	0.000137
	Centrosome maturation (R-HSA-380287)	80	52	30.26	+	1.72	0.00317	0.05
	Recruitment of mitotic centrosome proteins and complexes (R-HSA-380270)	80	52	30.26	+	1.72	0.00317	0.0496
	Influenza Life Cycle (R-HSA-168255)	141	91	53.33	+	1.71	0.000111	0.00343
	Influenza Infection (R-HSA-168254)	152	98	57.49	+	1.7	6.05e-05	0.00206
	Metabolism of RNA (R-HSA-8953854)	661	426	250	+	1.7	1.32e-17	3.77e-15
	Formation of a pool of free 40S subunits (R-HSA-72689)	101	65	38.2	+	1.7	0.00117	0.0219
	GTP hydrolysis and joining of the 60S ribosomal subunit (R-HSA-72706)	112	72	42.36	+	1.7	0.000631	0.0133
	Nonsense Mediated Decay (NMD) independent of the Exon Junction Complex (EJC) (R-HSA-975956)	95	61	35.93	+	1.7	0.00156	0.0279
	Translation (R-HSA-72766)	293	188	110.81	+	1.7	2.9e-08	2.14e-06
	Mitotic Prometaphase (R-HSA-68877)	198	127	74.89	+	1.7	5.94e-06	0.000247
	Viral mRNA Translation (R-HSA-192823)	89	57	33.66	+	1.69	0.00276	0.046
	EML4 and NUDC in mitotic spindle formation (R-HSA-9648025)	114	73	43.12	+	1.69	0.000534	0.0116
	L13a-mediated translational silencing of Ceruloplasmin expression (R-HSA-156827)	111	71	41.98	+	1.69	0.000799	0.0162
	Eukaryotic Translation Initiation (R-HSA-72613)	119	76	45.01	+	1.69	0.000498	0.011
	Cap-dependent Translation Initiation (R-HSA-72737)	119	76	45.01	+	1.69	0.000498	0.0109
	RHO GTPases Activate Formins (R-HSA-5663220)	135	86	51.06	+	1.68	0.000198	0.00552
	Influenza Viral RNA Transcription and Replication (R-HSA-168273)	132	84	49.92	+	1.68	0.000296	0.00769
	Mitotic G1 phase and G1/S transition (R-HSA-453279)	147	93	55.6	+	1.67	0.000146	0.00428
	Oxidative Stress Induced Senescence (R-HSA-2559580)	92	58	34.8	+	1.67	0.00316	0.0505
	Regulation of TP53 Activity (R-HSA-5633007)	159	100	60.13	+	1.66	0.000109	0.00347
	Nucleotide Excision Repair (R-HSA-5696398)	110	69	41.6	+	1.66	0.00133	0.0245
	G1/S Transition (R-HSA-69206)	130	81	49.17	+	1.65	0.000614	0.0131
	Resolution of Sister Chromatid Cohesion (R-HSA-2500257)	122	76	46.14	+	1.65	0.000763	0.0156
	Hedgehog 'off' state (R-HSA-5610787)	111	69	41.98	+	1.64	0.00141	0.0257
	Selenoamino acid metabolism (R-HSA-2408522)	116	72	43.87	+	1.64	0.00131	0.0243
	Cell Cycle, Mitotic (R-HSA-69278)	495	306	187.21	+	1.63	2.09e-11	3.19e-09
	Epigenetic regulation of gene expression (R-HSA-212165)	115	71	43.49	+	1.63	0.00164	0.029
	Chromatin modifying enzymes (R-HSA-3247509)	240	148	90.77	+	1.63	4.16e-06	0.000183
	Chromatin organization (R-HSA-4839726)	240	148	90.77	+	1.63	4.16e-06	0.000179
	Mitotic Prophase (R-HSA-68875)	104	64	39.33	+	1.63	0.00305	0.0493
	Regulation of expression of SLITs and ROBOs (R-HSA-9010553)	169	104	63.92	+	1.63	0.000127	0.0038
	DNA Repair (R-HSA-73894)	309	190	116.87	+	1.63	2.13e-07	1.35e-05
	G2/M Transition (R-HSA-69275)	194	119	73.37	+	1.62	4.29e-05	0.00153
	Mitotic G2-G2/M phases (R-HSA-453274)	196	120	74.13	+	1.62	4.59e-05	0.00161
	Cell Cycle Checkpoints (R-HSA-69620)	270	164	102.12	+	1.61	2.81e-06	0.00014
	PTEN Regulation (R-HSA-6807070)	137	83	51.81	+	1.6	0.000825	0.0164
	Signaling by NOTCH (R-HSA-157118)	200	121	75.64	+	1.6	6.85e-05	0.0023
	Host Interactions of HIV factors (R-HSA-162909)	124	75	46.9	+	1.6	0.00179	0.0314
	Rab regulation of trafficking (R-HSA-9007101)	121	73	45.76	+	1.6	0.00207	0.0361
	Antigen processing: Ubiquitination & Proteasome degradation (R-HSA-983168)	308	185	116.49	+	1.59	9.24e-07	4.91e-05
	M Phase (R-HSA-68886)	353	212	133.51	+	1.59	1.45e-07	9.72e-06
	Transcriptional Regulation by TP53 (R-HSA-3700989)	360	216	136.15	+	1.59	1.14e-07	7.86e-06
	Neddylation (R-HSA-8951664)	233	139	88.12	+	1.58	3.04e-05	0.0011
	Organelle biogenesis and maintenance (R-HSA-1852241)	292	174	110.44	+	1.58	2.91e-06	0.000138
	S Phase (R-HSA-69242)	160	95	60.51	+	1.57	0.000679	0.0142
	ESR-mediated signaling (R-HSA-8939211)	187	111	70.72	+	1.57	0.000243	0.00659
	Cell Cycle (R-HSA-1640170)	600	356	226.92	+	1.57	2.09e-11	2.99e-09
	Signaling by ROBO receptors (R-HSA-376176)	215	127	81.31	+	1.56	9e-05	0.00294
	Separation of Sister Chromatids (R-HSA-2467813)	185	109	69.97	+	1.56	0.000292	0.00765
	Cellular Senescence (R-HSA-2559583)	163	96	61.65	+	1.56	0.000751	0.0154
	Protein localization (R-HSA-9609507)	158	93	59.76	+	1.56	0.000822	0.0165
	DNA Replication (R-HSA-69306)	126	74	47.65	+	1.55	0.00317	0.0503
	Mitotic Metaphase and Anaphase (R-HSA-2555396)	194	113	73.37	+	1.54	0.000308	0.00782
	Mitotic Anaphase (R-HSA-68882)	193	112	72.99	+	1.53	0.000375	0.00883
	Signaling by Hedgehog (R-HSA-5358351)	147	85	55.6	+	1.53	0.00237	0.0407
	Beta-catenin independent WNT signaling (R-HSA-3858494)	142	82	53.71	+	1.53	0.00259	0.0436
	Cellular responses to stress (R-HSA-2262752)	548	316	207.26	+	1.52	2.81e-09	2.57e-07
	Class I MHC mediated antigen processing & presentation (R-HSA-983169)	371	213	140.31	+	1.52	1.62e-06	8.43e-05
	Cellular responses to external stimuli (R-HSA-8953897)	562	318	212.55	+	1.5	1.21e-08	1.03e-06
	Infectious disease (R-HSA-5663205)	465	263	175.87	+	1.5	2.13e-07	1.39e-05
	PIP3 activates AKT signaling (R-HSA-1257604)	248	140	93.8	+	1.49	0.000189	0.00532
	HIV Infection (R-HSA-162906)	227	128	85.85	+	1.49	0.000396	0.00906
	Diseases of signal transduction (R-HSA-5663202)	366	206	138.42	+	1.49	6.48e-06	0.000264
	Intra-Golgi and retrograde Golgi-to-ER traffic (R-HSA-6811442)	202	113	76.4	+	1.48	0.00116	0.0219
	Gene expression (Transcription) (R-HSA-74160)	1451	802	548.78	+	1.46	1.3e-18	4.24e-16
	Signaling by Nuclear Receptors (R-HSA-9006931)	261	144	98.71	+	1.46	0.000322	0.00791
	RHO GTPase Effectors (R-HSA-195258)	287	158	108.55	+	1.46	0.000173	0.00495
	Membrane Trafficking (R-HSA-199991)	625	344	236.38	+	1.46	2.4e-08	1.83e-06
	RNA Polymerase II Transcription (R-HSA-73857)	1318	722	498.48	+	1.45	3.48e-16	7.95e-14
	Intracellular signaling by second messengers (R-HSA-9006925)	287	157	108.55	+	1.45	0.000257	0.00692
	Asparagine N-linked glycosylation (R-HSA-446203)	304	164	114.98	+	1.43	0.000303	0.00778
	Signaling by Rho GTPases (R-HSA-194315)	417	224	157.71	+	1.42	2.5e-05	0.000921
	Axon guidance (R-HSA-422475)	548	294	207.26	+	1.42	1.63e-06	8.3e-05
	Signaling by WNT (R-HSA-195721)	297	159	112.33	+	1.42	0.000468	0.0106
	Generic Transcription Pathway (R-HSA-212436)	1196	636	452.34	+	1.41	1.78e-12	2.9e-10
	Signaling by Receptor Tyrosine Kinases (R-HSA-9006934)	457	243	172.84	+	1.41	2.09e-05	0.000797
	Metabolism of proteins (R-HSA-392499)	1978	1047	748.09	+	1.4	5.57e-20	2.12e-17
	Post-translational protein modification (R-HSA-597592)	1389	735	525.33	+	1.4	5.45e-14	9.58e-12
	Deubiquitination (R-HSA-5688426)	281	145	106.28	+	1.36	0.00259	0.0439
	Disease (R-HSA-1643685)	1127	577	426.24	+	1.35	1.97e-09	1.88e-07
	Vesicle-mediated transport (R-HSA-5653656)	726	355	274.58	+	1.29	7.32e-05	0.00242
	Metabolism of lipids (R-HSA-556833)	733	347	277.23	+	1.25	0.000572	0.0123
	Metabolism (R-HSA-1430728)	2079	975	786.29	+	1.24	6.81e-09	5.98e-07
	Unclassified (UNCLASSIFIED)	10195	3318	3855.82	-	0.86	4.22e-25	1.93e-22
	G alpha (i) signalling events (R-HSA-418594)	402	96	152.04	-	0.63	2.47e-05	0.000926
	FCERI mediated MAPK activation (R-HSA-2871796)	91	15	34.42	-	0.44	0.00146	0.0263
	Signaling by GPCR (R-HSA-372790)	1213	197	458.77	-	0.43	4.05e-35	2.32e-32
	GPCR downstream signalling (R-HSA-388396)	1143	178	432.29	-	0.41	1.54e-35	1.17e-32
	Role of phospholipids in phagocytosis (R-HSA-2029485)	90	14	34.04	-	0.41	0.000876	0.0172
	GPCR ligand binding (R-HSA-500792)	463	72	175.11	-	0.41	5.88e-15	1.22e-12
	Peptide ligand-binding receptors (R-HSA-375276)	196	28	74.13	-	0.38	9.96e-08	7.11e-06
	FCERI mediated Ca+2 mobilization (R-HSA-2871809)	91	12	34.42	-	0.35	0.000144	0.00426
	Class A/1 (Rhodopsin-like receptors) (R-HSA-373076)	331	41	125.19	-	0.33	1.13e-14	2.16e-12
	Immunoregulatory interactions between a Lymphoid and a non-Lymphoid cell (R-HSA-198933)	199	24	75.26	-	0.32	1.49e-09	1.48e-07
	Role of LAT2/NTAL/LAB on calcium mobilization (R-HSA-2730905)	77	9	29.12	-	0.31	0.000226	0.00621
	Formation of the cornified envelope (R-HSA-6809371)	129	14	48.79	-	0.29	2.61e-07	1.61e-05
	Binding and Uptake of Ligands by Scavenger Receptors (R-HSA-2173782)	104	11	39.33	-	0.28	3e-06	0.00014
	Chemokine receptors bind chemokines (R-HSA-380108)	57	6	21.56	-	0.28	0.000941	0.0182
	G alpha (s) signalling events (R-HSA-418555)	575	44	217.47	-	0.2	3.99e-38	4.56e-35
	Complement cascade (R-HSA-166658)	122	8	46.14	-	0.17	1.16e-09	1.2e-07
	Keratinization (R-HSA-6805567)	217	14	82.07	-	0.17	1.04e-16	2.63e-14
	Regulation of Complement cascade (R-HSA-977606)	112	6	42.36	-	0.14	6.07e-10	7.3e-08
	FCGR activation (R-HSA-2029481)	76	4	28.74	-	0.14	4.45e-07	2.61e-05
	Amine ligand-binding receptors (R-HSA-375280)	43	2	16.26	-	0.12	0.00015	0.00434
	Initial triggering of complement (R-HSA-166663)	87	4	32.9	-	0.12	2.11e-08	1.67e-06
	CD22 mediated BCR regulation (R-HSA-5690714)	69	3	26.1	-	0.11	4.63e-07	2.64e-05
	Antimicrobial peptides (R-HSA-6803157)	91	3	34.42	-	0.09	8.59e-10	9.34e-08
	Class C/3 (Metabotropic glutamate/pheromone receptors) (R-HSA-420499)	40	1	15.13	-	0.07	6.01e-05	0.00208
	Defensins (R-HSA-1461973)	47	1	17.78	-	0.06	5.61e-06	0.000237
	Olfactory Signaling Pathway (R-HSA-381753)	432	7	163.39	-	0.04	2.07e-50	4.73e-47
	Scavenging of heme from plasma (R-HSA-2168880)	76	1	28.74	-	0.03	7.06e-10	8.06e-08
	Creation of C4 and C2 activators (R-HSA-166786)	79	1	29.88	-	0.03	4.7e-10	5.96e-08
	Classical antibody-mediated complement activation (R-HSA-173623)	72	0	27.23	-	< 0.01	1.14e-10	1.53e-08
	Beta defensins (R-HSA-1461957)	38	0	14.37	-	< 0.01	9.51e-06	0.000381
