# Supplementary material for: Genetic Aberrations and Interaction of NEK2 and TP53 Accelerate Aggressiveness of Multiple Myeloma
Source: Adv Sci (Weinh). 2022 Jan 27;9(9):2104491. doi: 10.1002/advs.202104491 (PMC8948659; doi:10.1002/advs.202104491)
Supplement: Supplementary file 10 — Supplemental Table 9 [file ADVS-9-2104491-s013.xlsx]

## Sheet: Sheet1
	Supplemental Table 9： related to Figure 7. Differential genes highly correlated with TP53 deletion in H929 cells by RNA-seq
	ENSEMBL	SYMBOL	H929-Ctrl	H929-TP53KO-C1	H929-TP53KO-C2
	ENSG00000224389	C4B	1.37	58.715	67.63
	ENSG00000185885	IFITM1	4.815	182.725	231.97
	ENSG00000244731	C4A	2.665	70.79	76.9
	ENSG00000175130	MARCKSL1	1.395	32.13	28.96
	ENSG00000126890	CTAG2	3.395	78.01	11.63
	ENSG00000141574	SECTM1	2.69	60.9	61.34
	ENSG00000166428	PLD4	3.095	65.04	72.695
	ENSG00000156711	MAPK13	1.17	19.92	18.41
	ENSG00000149257	SERPINH1	1.41	20.715	20.175
	ENSG00000183486	MX2	2.24	30.255	31.755
	ENSG00000197471	SPN	2.43	26.405	24.48
	ENSG00000204388	HSPA1B	12.05	120.535	112.87
	ENSG00000034053	APBA2	3.56	30.04	26.435
	ENSG00000088305	DNMT3B	2.075	16.97	14.935
	ENSG00000187323	DCC	1.025	8.175	6.565
	ENSG00000249550	LINC01234	1.85	13.76	12.2
	ENSG00000169715	MT1E	8.07	58.895	54.27
	ENSG00000107281	NPDC1	7.4	49.72	54.94
	ENSG00000184489	PTP4A3	17.095	114.855	113.885
	ENSG00000175274	TP53I11	2.42	16.215	15.97
	ENSG00000188290	HES4	1.29	8.015	8.345
	ENSG00000091428	RAPGEF4	1.115	6.905	6.945
	ENSG00000182459	TEX19	10.75	66.175	116.215
	ENSG00000095203	EPB41L4B	1.44	8.635	7.8
	ENSG00000213366	GSTM2	1.965	11.455	12.455
	ENSG00000156298	TSPAN7	3.16	17.71	16.8
	ENSG00000223609	HBD	4.905	26.77	33.42
	ENSG00000130340	SNX9	2.185	11.755	13.805
	ENSG00000100300	TSPO	4.645	24.31	26.98
	ENSG00000271133	LOC101927811	1.23	6.25	6.585
	ENSG00000120645	IQSEC3	1.21	6.085	7.22
	ENSG00000139998	RAB15	1.735	8.72	9.11
	ENSG00000165949	IFI27	1.595	7.54	6.79
	ENSG00000157601	MX1	9.015	42.345	45.54
	ENSG00000158458	NRG2	1.615	7.575	7.335
	ENSG00000112276	BVES	1.095	4.915	4.855
	ENSG00000150967	ABCB9	16.245	72.35	67.42
	ENSG00000065882	TBC1D1	11.76	51.78	53.56
	ENSG00000085733	CTTN	7.16	31.445	33.635
	ENSG00000112874	NUDT12	1.195	5.17	4.63
	ENSG00000173801	JUP	3.23	13.785	14.095
	ENSG00000106689	LHX2	2.985	12.71	17.025
	ENSG00000185499	MUC1	1.445	6.04	5.8
	ENSG00000176533	GNG7	5.76	23.645	26.59
	ENSG00000178445	GLDC	32.62	131.355	136.18
	ENSG00000127955	GNAI1	1.765	7.1	8.92
	ENSG00000114853	ZBTB47	1.14	4.585	4.32
	ENSG00000154553	PDLIM3	5.035	20.055	28.31
	ENSG00000135114	OASL	3.525	13.995	27.225
	ENSG00000124107	SLPI	9.15	35.82	41.26
	ENSG00000170545	SMAGP	1.865	7.3	5.68
	ENSG00000002586	CD99	5.445	21.175	20.83
	ENSG00000095739	BAMBI	3.93	15.055	13.27
	ENSG00000163053	SLC16A14	1.765	6.74	6.54
	ENSG00000235621	LINC00494	1.85	6.78	8.735
	ENSG00000140398	NEIL1	1.65	6.02	5.17
	ENSG00000139926	FRMD6	5.82	21.025	29.655
	ENSG00000149633	KIAA1755	1.505	5.34	5.89
	ENSG00000204379	XAGE1A	2.86	10.03	7.585
	ENSG00000219438	TAFA5	1.095	3.835	4.93
	ENSG00000107679	PLEKHA1	1.27	4.415	4.39
	ENSG00000004139	SARM1	2.825	9.665	9.6
	ENSG00000146242	TPBG	3.01	10.14	12.65
	ENSG00000166681	BEX3	3.595	12.025	1.765
	ENSG00000151240	DIP2C	1.065	3.555	4.17
	ENSG00000277258	PCGF2	1.055	3.48	3.15
	ENSG00000114993	RTKN	2.925	9.56	9.165
	ENSG00000126970	ZC4H2	1.26	4.05	3.875
	ENSG00000238105	GOLGA2P5	1.185	3.795	3.615
	ENSG00000129422	MTUS1	4.03	12.88	13.04
	ENSG00000157077	ZFYVE9	1.34	4.275	5.18
	ENSG00000104369	JPH1	1.47	4.67	4.615
	ENSG00000198286	CARD11	3.44	10.795	11.005
	ENSG00000026751	SLAMF7	79.11	247.64	236.615
	ENSG00000070214	SLC44A1	7.41	23.03	23.635
	ENSG00000188897	LOC400499	1.33	4.13	4.61
	ENSG00000152818	UTRN	1.41	4.32	5.305
	ENSG00000125148	MT2A	18.74	57.275	61.705
	ENSG00000149150	SLC43A1	6.49	19.695	20.7
	ENSG00000132744	ACY3	2.795	8.45	9.375
	ENSG00000164683	HEY1	1.955	5.9	7.06
	ENSG00000089060	SLC8B1	2.605	7.84	6.99
	ENSG00000119917	IFIT3	3.915	11.75	21.17
	ENSG00000166025	AMOTL1	2.305	6.915	6.445
	ENSG00000124140	SLC12A5	1.115	3.335	4.025
	ENSG00000170745	KCNS3	1.385	4.135	2.855
	ENSG00000184584	STING1	8.1	24.155	23.565
	ENSG00000087884	AAMDC	4.735	14.105	14.35
	ENSG00000165118	C9orf64	1.435	4.27	3.845
	ENSG00000168843	FSTL5	2.22	6.545	8.995
	ENSG00000082805	ERC1	11.505	33.895	30.38
	ENSG00000167077	MEI1	9.595	28.255	19.8
	ENSG00000116991	SIPA1L2	1.35	3.97	3.24
	ENSG00000067167	TRAM1	390.155	1134.99	1126.9
	ENSG00000163040	CCDC74A	1.495	4.335	4.03
	ENSG00000109436	TBC1D9	2.595	7.51	6.715
	ENSG00000133134	BEX2	7.375	21.28	19.005
	ENSG00000166839	ANKDD1A	3.5	10.095	11.35
	ENSG00000063587	ZNF275	16.42	47.095	55.6
	ENSG00000005059	MCUB	4.495	12.89	15.44
	ENSG00000104067	TJP1	3.225	9.22	8.295
	ENSG00000104833	TUBB4A	3.295	9.38	8.81
	ENSG00000092964	DPYSL2	8.85	24.99	29.11
	ENSG00000186314	PRELID2	3.19	8.965	8.14
	ENSG00000149600	COMMD7	10.3	28.85	28.765
	ENSG00000119729	RHOQ	11.6	32.44	38.47
	ENSG00000136237	RAPGEF5	2.965	8.27	9.305
	ENSG00000151718	WWC2	1.95	5.435	5.985
	ENSG00000119771	KLHL29	5.03	14.015	15.16
	ENSG00000062282	DGAT2	8.365	23.305	19.85
	ENSG00000116661	FBXO2	1.11	3.075	3.48
	ENSG00000169398	PTK2	1.155	3.17	3.095
	ENSG00000161999	JMJD8	15.16	41.435	39.215
	ENSG00000109099	PMP22	2.215	6.03	7.41
	ENSG00000172071	EIF2AK3	60.195	163.14	177.355
	ENSG00000146072	TNFRSF21	1.235	3.34	2.865
	ENSG00000196376	SLC35F1	2.625	7.09	7.97
	ENSG00000167799	NUDT8	59.095	159.47	161.725
	ENSG00000113739	STC2	6.74	18.165	19.855
	ENSG00000103855	CD276	3.445	9.24	10.615
	ENSG00000005249	PRKAR2B	1.895	5.08	4.295
	ENSG00000187486	KCNJ11	1.065	2.85	2.3
	ENSG00000163909	HEYL	1.29	3.435	3.58
	ENSG00000204642	HLA-F	5.025	13.35	12.54
	ENSG00000171604	CXXC5	2.305	6.1	5.495
	ENSG00000160094	ZNF362	1.705	4.505	4.32
	ENSG00000064763	FAR2	1.06	2.8	2.32
	ENSG00000197119	SLC25A29	1.37	3.615	2.965
	ENSG00000110987	BCL7A	1.305	3.44	2.805
	ENSG00000167861	HID1	12.585	33.115	31.805
	ENSG00000088826	SMOX	4.035	10.585	9.33
	ENSG00000124766	SOX4	2.61	6.81	7.895
	ENSG00000254349	MIR2052HG	1.355	3.52	2.72
	ENSG00000091409	ITGA6	2.6	6.75	4.525
	ENSG00000143409	MINDY1	22.095	57.345	60.495
	ENSG00000163975	MELTF	3.34	8.66	8.485
	ENSG00000163710	PCOLCE2	1.78	4.615	4.285
	ENSG00000162337	LRP5	6.31	16.26	12.325
	ENSG00000142185	TRPM2	1.36	3.495	3.175
	ENSG00000170965	PLAC1	1.75	4.47	10.655
	ENSG00000182197	EXT1	5.185	13.23	14.58
	ENSG00000157514	TSC22D3	5.045	12.78	16.715
	ENSG00000214530	STARD10	3.395	8.6	9.875
	ENSG00000156299	TIAM1	2.38	6.02	5.82
	ENSG00000124104	SNX21	1.095	2.76	2.555
	ENSG00000170091	NSG2	1.04	2.62	3.56
	ENSG00000151692	RNF144A	2.54	6.39	8.09
	ENSG00000141696	P3H4	2.86	7.125	7.945
	ENSG00000221955	SLC12A8	2.22	5.52	12.715
	ENSG00000273542	H4C12	2.09	5.19	4.98
	ENSG00000167476	JSRP1	1.4	3.475	3.64
	ENSG00000198435	NRARP	1.355	3.35	3.365
	ENSG00000228594	FNDC10	2.34	5.785	6.505
	ENSG00000178150	ZNF114	2.39	5.84	4.61
	ENSG00000133597	ADCK2	3.86	9.42	7.94
	ENSG00000188343	FAM92A	9.505	23.085	18.565
	ENSG00000197782	ZNF780A	2.35	5.7	4.78
	ENSG00000197879	MYO1C	4.65	11.25	12.49
	ENSG00000160190	SLC37A1	11.555	27.915	31.8
	ENSG00000109756	RAPGEF2	14.24	34.37	37.355
	ENSG00000126003	PLAGL2	12.305	29.485	33.285
	ENSG00000232940	HCG25	4.18	10.015	8.17
	ENSG00000110777	POU2AF1	109.925	263.15	259.29
	ENSG00000115170	ACVR1	4.02	9.61	9.98
	ENSG00000149809	TM7SF2	7.45	17.76	18.88
	ENSG00000127220	ABHD8	1.335	3.17	4.055
	ENSG00000260001	TGFBR3L	40.895	96.91	94.435
	ENSG00000100867	DHRS2	1.48	3.505	3.715
	ENSG00000056972	TRAF3IP2	1.535	3.63	3.535
	ENSG00000164181	ELOVL7	1.89	4.46	3.61
	ENSG00000171766	GATM	11.025	25.965	25.325
	ENSG00000107984	DKK1	1.515	3.565	3.565
	ENSG00000149716	LTO1	8.055	18.87	15.165
	ENSG00000006453	BAIAP2L1	2.255	5.28	4.09
	ENSG00000183779	ZNF703	1.07	2.505	2.32
	ENSG00000239305	RNF103	15.125	35.395	40.335
	ENSG00000091436	MAP3K20	1.125	2.63	2.81
	ENSG00000123329	ARHGAP9	4.05	9.455	12.125
	ENSG00000133606	MKRN1	15.13	35.305	30.435
	ENSG00000130158	DOCK6	3.275	7.635	5.535
	ENSG00000145945	FAM50B	8.615	19.995	20.055
	ENSG00000154930	ACSS1	7.875	18.265	17.625
	ENSG00000102924	CBLN1	2.61	6.045	5.745
	ENSG00000163568	AIM2	3.36	7.775	5.91
	ENSG00000203724	C1orf53	3.76	8.685	7.015
	ENSG00000148450	MSRB2	3.115	7.19	7.225
	ENSG00000133315	MACROD1	6.82	15.74	13.495
	ENSG00000196581	AJAP1	4.37	10.085	10.82
	ENSG00000155792	DEPTOR	21.09	48.635	47.135
	ENSG00000100612	DHRS7	9.28	21.39	18.195
	ENSG00000124942	AHNAK	2.105	4.85	6.31
	ENSG00000074416	MGLL	1.235	2.845	2.645
	ENSG00000167193	CRK	5.48	12.62	13.215
	ENSG00000100211	CBY1	5.42	12.48	11.775
	ENSG00000092758	COL9A3	19.34	44.445	54.02
	ENSG00000169925	BRD3	3.025	6.94	6.84
	ENSG00000163513	TGFBR2	4.275	9.785	11.43
	ENSG00000165661	QSOX2	17.455	39.92	38.23
	ENSG00000106415	GLCCI1	16.605	37.88	34.95
	ENSG00000198382	UVRAG	7.01	15.985	15.925
	ENSG00000140876	NUDT7	2.92	6.655	6.83
	ENSG00000054219	LY75	4.805	10.93	9.7
	ENSG00000182511	FES	3.785	8.605	8.13
	ENSG00000142694	EVA1B	1.365	3.085	2.835
	ENSG00000103260	METRN	4.485	10.12	12.485
	ENSG00000138613	APH1B	1.7	3.835	3.64
	ENSG00000064225	ST3GAL6	165.39	372.925	381.095
	ENSG00000111678	C12orf57	61.065	137.32	156.855
	ENSG00000115507	OTX1	1.215	2.73	1.87
	ENSG00000133812	SBF2	1.515	3.395	3.92
	ENSG00000158555	GDPD5	1.59	3.56	2.715
	ENSG00000164932	CTHRC1	29.405	65.79	71.145
	ENSG00000158321	AUTS2	1.43	3.195	3.81
	ENSG00000175567	UCP2	34.645	77.315	78.985
	ENSG00000119711	ALDH6A1	2.335	5.205	4.955
	ENSG00000196562	SULF2	25.24	56.15	45.3
	ENSG00000166387	PPFIBP2	7.86	17.45	17.55
	ENSG00000198948	MFAP3L	1.335	2.955	2.07
	ENSG00000160200	CBS	4.32	9.545	13.035
	ENSG00000144026	ZNF514	2.79	6.16	5.355
	ENSG00000109670	FBXW7	11.98	26.45	28.585
	ENSG00000114529	C3orf52	2.74	6.045	6.675
	ENSG00000010818	HIVEP2	2.115	4.665	5.245
	ENSG00000160172	FAM86C2P	3.605	7.95	7.68
	ENSG00000215915	ATAD3C	5.04	11.11	10.44
	ENSG00000116663	FBXO6	4	8.815	8.78
	ENSG00000153094	BCL2L11	6.285	13.82	16.975
	ENSG00000059588	TARBP1	5.005	11.005	12.42
	ENSG00000187091	PLCD1	1.21	2.66	2.445
	ENSG00000164631	ZNF12	1.515	3.32	2.85
	ENSG00000131067	GGT7	1.85	4.035	4.385
	ENSG00000184481	FOXO4	1.155	2.51	2.485
	ENSG00000143507	DUSP10	3.68	7.975	11.66
	ENSG00000105427	CNFN	12.51	27.105	29.705
	ENSG00000108448	TRIM16L	1.09	2.36	2.15
	ENSG00000155366	RHOC	28.58	61.705	63.975
	ENSG00000087077	TRIP6	18.1	39.065	39.705
	ENSG00000151376	ME3	2.855	6.155	7.435
	ENSG00000088340	FER1L4	4.07	8.77	9.55
	ENSG00000225988	LAMP5-AS1	2.615	5.63	5.685
	ENSG00000237594	LOC150051	3.27	7.04	7.55
	ENSG00000163785	RYK	6.065	13.045	13.595
	ENSG00000135916	ITM2C	136.23	292.78	272.03
	ENSG00000138771	SHROOM3	2.865	6.155	6.5
	ENSG00000160345	C9orf116	6.09	13.055	13.75
	ENSG00000100368	CSF2RB	13.045	27.96	29.935
	ENSG00000101194	SLC17A9	37.06	79.355	77.775
	ENSG00000185760	KCNQ5	4.1	8.745	8.545
	ENSG00000148468	FAM171A1	2.09	4.44	3.63
	ENSG00000176842	IRX5	1.18	2.505	3.595
	ENSG00000198156	NPIPB6	1.025	2.175	2.425
	ENSG00000112144	ICK	1.215	2.575	2.975
	ENSG00000175662	TOM1L2	5.43	11.48	9.095
	ENSG00000127191	TRAF2	9.325	19.695	17.7
	ENSG00000125462	C1orf61	1.005	2.12	2.565
	ENSG00000149196	HIKESHI	29.3	61.695	53.07
	ENSG00000156398	SFXN2	4.085	8.575	7.27
	ENSG00000145335	SNCA	2.83	5.94	6.22
	ENSG00000114859	CLCN2	3.075	6.445	5.99
	ENSG00000176463	SLCO3A1	6.205	13.005	11.405
	ENSG00000100422	CERK	24.94	52.205	49.66
	ENSG00000264343	NOTCH2NLA	4.97	10.395	9.84
	ENSG00000172469	MANEA	17.19	35.925	36.13
	ENSG00000060656	PTPRU	2.595	5.42	4.48
	ENSG00000198478	SH3BGRL2	3.03	6.32	6.335
	ENSG00000124102	PI3	3.06	6.37	5.05
	ENSG00000171631	P2RY6	72.75	151.18	166.26
	ENSG00000104361	NIPAL2	1.395	2.895	3.37
	ENSG00000183049	CAMK1D	5.18	10.715	10.59
	ENSG00000149115	TNKS1BP1	3.655	7.55	8.1
	ENSG00000010319	SEMA3G	1.165	2.405	2.365
	ENSG00000184515	BEX5	10.02	20.655	23.82
	ENSG00000176105	YES1	4.005	8.245	8.575
	ENSG00000169692	AGPAT2	13.315	27.405	27.225
	ENSG00000105519	CAPS	2.75	5.65	4.565
	ENSG00000170522	ELOVL6	9.6	19.68	16.18
	ENSG00000176273	SLC35G1	2.33	4.775	4.31
	ENSG00000172345	STARD5	1.485	3.035	3.16
	ENSG00000173156	RHOD	1.01	2.06	1.705
	ENSG00000162777	DENND2D	2.53	5.145	5.695
	ENSG00000178607	ERN1	16.725	33.945	36.535
	ENSG00000198189	HSD17B11	8.01	16.23	18.655
	ENSG00000157600	TMEM164	7.85	15.905	18.64
	ENSG00000176473	WDR25	3.62	7.32	8.595
	ENSG00000108061	SHOC2	21.56	43.505	45.31
	ENSG00000163961	RNF168	3.27	6.585	6.365
	ENSG00000136870	ZNF189	2.02	4.065	4.27
	ENSG00000148290	SURF1	18.08	36.3	33.57
	ENSG00000168000	BSCL2	16.77	33.59	31.845
	ENSG00000236682	MAP3K2-DT	1.985	3.97	3.25
	ENSG00000107331	ABCA2	5.475	10.94	11.28
	ENSG00000169604	ANTXR1	1.58	3.155	2.95
	ENSG00000177614	PGBD5	2.305	4.6	4.975
	ENSG00000132207	SLX1A	16.455	32.76	30.505
	ENSG00000054598	FOXC1	1.085	2.16	2.065
	ENSG00000106992	AK1	10.83	21.535	19.875
	ENSG00000135838	NPL	1.54	3.06	2.675
	ENSG00000171202	TMEM126A	27.59	54.805	54.5
	ENSG00000099814	CEP170B	3.585	7.115	7.42
	ENSG00000158636	EMSY	7.765	15.4	16.935
	ENSG00000140391	TSPAN3	52.655	104.35	101.155
	ENSG00000184203	PPP1R2	60.775	120.43	119.62
	ENSG00000010626	LRRC23	1.015	2.01	1.855
	ENSG00000154358	OBSCN	1.24	2.445	3.31
	ENSG00000153162	BMP6	17.565	34.615	34.055
	ENSG00000204681	GABBR1	1.17	2.305	2.15
	ENSG00000174579	MSL2	10.89	21.405	19.275
	ENSG00000112294	ALDH5A1	13.415	26.345	24.415
	ENSG00000198369	SPRED2	4.985	9.765	11.085
	ENSG00000189042	ZNF567	1.635	3.2	2.46
	ENSG00000124243	BCAS4	3.015	5.9	4.755
	ENSG00000166997	CNPY4	2.675	5.23	5.305
	ENSG00000182240	BACE2	2.47	4.82	6.245
	ENSG00000140577	CRTC3	2.84	5.53	5.98
	ENSG00000104093	DMXL2	2.525	4.915	4.27
	ENSG00000163702	IL17RC	1.015	1.975	2.855
	ENSG00000184260	H2AC20	11.895	23.145	22.735
	ENSG00000196372	ASB13	3.28	6.38	5.365
	ENSG00000185633	NDUFA4L2	1.13	2.195	3.175
	ENSG00000183783	KCTD8	1.04	2.02	1.715
	ENSG00000113971	NPHP3	1.79	3.47	2.995
	ENSG00000102996	MMP15	2.03	3.935	3.625
	ENSG00000150938	CRIM1	6.755	13.075	14.085
	ENSG00000167740	CYB5D2	2.625	5.08	5.5
	ENSG00000074266	EED	8.585	16.61	16.315
	ENSG00000265778	LOC101927989	1.44	2.785	2.435
	ENSG00000086619	ERO1B	1.055	2.04	2.185
	ENSG00000104611	SH2D4A	4.28	8.275	10.455
	ENSG00000118363	SPCS2	299.125	577.99	565.11
	ENSG00000116260	QSOX1	10.45	20.18	21.05
	ENSG00000128573	FOXP2	1.93	3.725	3.195
	ENSG00000197321	SVIL	4.795	9.24	9.61
	ENSG00000198681	MAGEA1	74.765	144.055	147.185
	ENSG00000165698	SPACA9	1.74	3.345	3.6
	ENSG00000117318	ID3	131.04	251.9	274.715
	ENSG00000002016	RAD52	4.305	8.275	7.88
	ENSG00000163900	TMEM41A	17.52	33.67	36.295
	ENSG00000184640	SEPTIN9	18.995	36.495	37.47
	ENSG00000092621	PHGDH	29.11	55.835	68.08
	ENSG00000139266	MARCHF9	2.78	5.33	6.485
	ENSG00000188735	TMEM120B	13.89	26.625	26.66
	ENSG00000149273	RPS3	2158.24	4128.27	3967.78
	ENSG00000136717	BIN1	1.52	2.905	2.945
	ENSG00000147421	HMBOX1	6.92	13.22	13.925
	ENSG00000213904	LIPE-AS1	4.98	9.51	9.985
	ENSG00000224051	CPTP	12.09	23.07	22.345
	ENSG00000286019	NOTCH2NLB	1.95	3.72	4.615
	ENSG00000196116	TDRD7	1.025	1.955	1.71
	ENSG00000167930	FAM234A	3.96	7.545	9.415
	ENSG00000110200	ANAPC15	33.05	62.845	62.895
	ENSG00000141504	SAT2	14.6	27.74	26.375
	ENSG00000141854	MISP3	1.145	2.175	2.77
	ENSG00000205853	RFPL3S	2.465	4.68	4.365
	ENSG00000244187	TMEM141	32.69	61.95	56.05
	ENSG00000200087	SNORA73B	6.215	11.76	15.93
	ENSG00000167703	SLC43A2	2.315	4.38	4.765
	ENSG00000107537	PHYH	4.99	9.44	7.75
	ENSG00000253250	C8orf88	4.22	7.98	6.76
	ENSG00000118412	CASP8AP2	3.495	6.605	6.34
	ENSG00000267327	LOC107985164	3.735	7.04	8.22
	ENSG00000153551	CMTM7	11.92	22.455	19.46
	ENSG00000188641	DPYD	2.585	4.865	4.705
	ENSG00000116885	OSCP1	1.125	2.115	2.065
	ENSG00000187609	EXD3	1.17	2.195	2.245
	ENSG00000130202	NECTIN2	2.5	4.675	5.125
	ENSG00000158483	FAM86C1	3.975	7.43	6.59
	ENSG00000164056	SPRY1	1.705	3.185	3.415
	ENSG00000105856	HBP1	9.08	16.95	17.69
	ENSG00000197766	CFD	6.93	12.935	14.625
	ENSG00000006704	GTF2IRD1	1.61	3	3.71
	ENSG00000143578	CREB3L4	13.075	24.295	27.87
	ENSG00000100068	LRP5L	1.545	2.87	2.76
	ENSG00000141376	BCAS3	1.655	3.07	3.115
	ENSG00000125430	HS3ST3B1	6.515	12.08	12.09
	ENSG00000102032	RENBP	5.06	9.37	11.04
	ENSG00000107130	NCS1	1.16	2.145	1.75
	ENSG00000198816	ZNF358	11.365	21	23.32
	ENSG00000135362	PRR5L	2.62	4.84	4.325
	ENSG00000158164	TMSB15A	19.4	35.805	40.575
	ENSG00000137509	PRCP	21.18	39.08	38.13
	ENSG00000131626	PPFIA1	13.69	25.25	24.68
	ENSG00000141934	PLPP2	9.75	17.975	15.675
	ENSG00000204272	NBDY	7.58	13.97	13.615
	ENSG00000100711	ZFYVE21	7.245	13.35	12.405
	ENSG00000136636	KCTD3	44.035	81.07	79.25
	ENSG00000171067	C11orf24	68.205	125.52	124.545
	ENSG00000228109	MELTF-AS1	2.62	4.82	7.12
	ENSG00000088280	ASAP3	1.29	2.37	2.115
	ENSG00000277363	SRCIN1	1.1	2.02	1.95
	ENSG00000258920	FOXN3-AS1	2.015	3.695	4.32
	ENSG00000128408	RIBC2	3.145	5.765	6.355
	ENSG00000196155	PLEKHG4	13.725	25.15	24.675
	ENSG00000198363	ASPH	7.96	14.575	15.33
	ENSG00000250988	SNHG21	5.835	10.675	9.28
	ENSG00000162341	TPCN2	4.35	7.955	8.57
	ENSG00000162729	IGSF8	22.005	40.2	42.825
	ENSG00000111224	PARP11	1.655	3.02	2.54
	ENSG00000071051	NCK2	6.405	11.68	13.09
	ENSG00000173040	EVC2	1.015	1.85	2.44
	ENSG00000063854	HAGH	46.405	84.495	105.49
	ENSG00000125482	TTF1	11.19	20.34	21.025
	ENSG00000131773	KHDRBS3	3.47	6.305	8.715
	ENSG00000182648	LINC01006	1.735	3.15	3.26
	ENSG00000162129	CLPB	17.5	31.77	28.94
	ENSG00000158828	PINK1	3.895	7.07	7.885
	ENSG00000118495	PLAGL1	4.82	8.745	7.76
	ENSG00000075089	ACTR6	13.725	24.885	22.35
	ENSG00000065615	CYB5R4	15.02	27.225	27.185
	ENSG00000147044	CASK	3.245	5.88	5.675
	ENSG00000168040	FADD	14.44	26.16	26.275
	ENSG00000224960	PPP4R3C	2.385	4.32	3.74
	ENSG00000214063	TSPAN4	2.525	4.57	4.295
	ENSG00000184903	IMMP2L	1.845	3.335	3.45
	ENSG00000122642	FKBP9	3.335	6.025	5.165
	ENSG00000125971	DYNLRB1	176.93	319.575	321.76
	ENSG00000257594	GALNT4	3.765	6.8	6.07
	ENSG00000143443	C1orf56	1.905	3.44	3.4
	ENSG00000100473	COCH	2.43	4.37	5.14
	ENSG00000090020	SLC9A1	2.47	4.44	4.74
	ENSG00000149489	ROM1	2.22	3.99	3.7
	ENSG00000117091	CD48	692.06	1243.74	1201.28
	ENSG00000167972	ABCA3	5.495	9.875	9.25
	ENSG00000135185	TMEM243	16.645	29.91	30.23
	ENSG00000218018	LOC100291105	1.84	3.305	2.82
	ENSG00000136193	SCRN1	6.535	11.715	11.215
	ENSG00000238227	TMEM250	6	10.755	9.56
	ENSG00000119004	CYP20A1	9.07	16.25	16.61
	ENSG00000076716	GPC4	9.615	17.22	19.845
	ENSG00000122378	PRXL2A	7.81	13.975	14.23
	ENSG00000158850	B4GALT3	145.12	259.45	279.165
	ENSG00000137513	NARS2	6.225	11.125	10.645
	ENSG00000140543	DET1	1.195	2.135	2.16
	ENSG00000107560	RAB11FIP2	3.7	6.61	6.355
	ENSG00000101247	NDUFAF5	6.875	12.28	11.26
	ENSG00000117242	PINK1-AS	3.465	6.185	6.975
	ENSG00000196150	ZNF250	1.53	2.73	2.495
	ENSG00000008382	MPND	9.295	16.585	20.74
	ENSG00000086544	ITPKC	1.385	2.47	2.79
	ENSG00000138002	IFT172	3.045	5.43	5.545
	ENSG00000073921	PICALM	44.06	78.565	74.735
	ENSG00000125247	TMTC4	2.825	5.035	5.2
	ENSG00000100228	RAB36	35.96	64.01	63.15
	ENSG00000104899	AMH	1.79	3.185	2.86
	ENSG00000137103	TMEM8B	2.24	3.98	5.445
	ENSG00000157911	PEX10	15.025	26.67	28.475
	ENSG00000187838	PLSCR3	13.045	23.15	23.25
	ENSG00000230798	FOXD3-AS1	1.195	2.12	2.32
	ENSG00000105612	DNASE2	25.36	44.91	49.385
	ENSG00000112679	DUSP22	28.59	50.605	52.935
	ENSG00000176532	PRR15	3.085	5.46	5.485
	ENSG00000135709	KIAA0513	3.72	6.58	6.56
	ENSG00000244165	P2RY11	3.915	6.92	8.57
	ENSG00000104863	LIN7B	3.245	5.735	5.855
	ENSG00000241769	LINC00893	1.305	2.305	3.225
	ENSG00000110237	ARHGEF17	1.205	2.125	2.535
	ENSG00000102221	JADE3	1.33	2.345	2.11
	ENSG00000167232	ZNF91	2.97	5.23	4.625
	ENSG00000188986	NELFB	37.88	66.625	62.55
	ENSG00000134215	VAV3	1.26	2.215	2.225
	ENSG00000136828	RALGPS1	2.05	3.6	3.095
	ENSG00000025039	RRAGD	47.2	82.755	73.805
	ENSG00000138413	IDH1	11.99	21.02	22.005
	ENSG00000198718	TOGARAM1	1.88	3.295	3.175
	ENSG00000125484	GTF3C4	7.08	12.405	11.495
	ENSG00000182378	PLCXD1	7.235	12.67	12.06
	ENSG00000139675	HNRNPA1L2	8.55	14.965	16.735
	ENSG00000089127	OAS1	10.025	17.535	22.68
	ENSG00000127528	KLF2	12.385	21.66	18.965
	ENSG00000198885	ITPRIPL1	7.55	13.19	12.85
	ENSG00000114739	ACVR2B	1.095	1.91	2.15
	ENSG00000141576	RNF157	5.67	9.89	11.03
	ENSG00000155016	CYP2U1	1.795	3.125	3.385
	ENSG00000165804	ZNF219	1.695	2.95	2.655
	ENSG00000085185	BCORL1	2.52	4.385	4.53
	ENSG00000111490	TBC1D30	3.8	6.61	6.02
	ENSG00000158691	ZSCAN12	1.32	2.295	2.205
	ENSG00000213221	DNLZ	5.37	9.33	8.235
	ENSG00000148303	RPL7A	2543.61	4416.95	4184.31
	ENSG00000116667	C1orf21	29.185	50.625	59.805
	ENSG00000184154	LRTOMT	3.765	6.53	8.115
	ENSG00000114315	HES1	2.23	3.865	4.805
	ENSG00000148339	SLC25A25	4.61	7.985	8.6
	ENSG00000283674	LOC729732	7.5	12.985	12.89
	ENSG00000285230	RALY-AS1	2.675	4.63	4.175
	ENSG00000101384	JAG1	1.985	3.435	3.51
	ENSG00000178234	GALNT11	5.93	10.255	9.94
	ENSG00000107223	EDF1	304.05	525.51	523.65
	ENSG00000132881	CPLANE2	1.325	2.29	2.635
	ENSG00000179922	ZNF784	1.025	1.77	1.755
	ENSG00000171943	SRGAP2C	1.04	1.795	2.06
	ENSG00000213923	CSNK1E	83.175	143.125	149.67
	ENSG00000163362	INAVA	7.88	13.555	14.435
	ENSG00000241685	ARPC1A	21.56	37.065	35.92
	ENSG00000142168	SOD1	112.05	192.59	178.935
	ENSG00000173890	GPR160	27.97	48.06	48.53
	ENSG00000138767	CNOT6L	8.37	14.37	12.675
	ENSG00000141905	NFIC	21.42	36.77	36.19
	ENSG00000173898	SPTBN2	2.505	4.3	4.34
	ENSG00000168491	CCDC110	3.035	5.205	4.785
	ENSG00000146425	DYNLT1	10.4	17.83	16.64
	ENSG00000197062	ZSCAN26	2.925	5.01	5.31
	ENSG00000174516	PELI3	2.495	4.27	4.975
	ENSG00000177239	MAN1B1	19.965	34.16	32.99
	ENSG00000242616	GNG10	5.345	9.14	11.07
	ENSG00000134709	HOOK1	5.235	8.945	9.03
	ENSG00000257167	TMPO-AS1	3.705	6.33	6.21
	ENSG00000140545	MFGE8	8.795	15.02	15.32
	ENSG00000134461	ANKRD16	5.55	9.465	9.32
	ENSG00000174327	SLC16A13	1.71	2.915	3.18
	ENSG00000136867	SLC31A2	1.655	2.82	2.73
	ENSG00000118369	USP35	1.435	2.445	2.485
	ENSG00000175806	MSRA	6.495	11.065	10.98
	ENSG00000165312	OTUD1	1.99	3.39	4.01
	ENSG00000003989	SLC7A2	2.055	3.5	4.015
	ENSG00000198841	KTI12	13.63	23.21	21.3
	ENSG00000090932	DLL3	1.06	1.805	1.725
	ENSG00000214575	CPEB1	1.245	2.12	2.815
	ENSG00000132801	ZSWIM3	1.875	3.19	3.295
	ENSG00000143630	HCN3	2.825	4.805	5.455
	ENSG00000090661	CERS4	10.33	17.57	17.455
	ENSG00000237289	CKMT1B	6.94	11.795	11.515
	ENSG00000145247	OCIAD2	22.835	38.795	36.545
	ENSG00000198892	SHISA4	1.87	3.175	3.62
	ENSG00000106605	BLVRA	14.225	24.145	25.245
	ENSG00000115904	SOS1	6.635	11.245	11.925
	ENSG00000159403	C1R	5.875	9.95	10.775
	ENSG00000104341	LAPTM4B	77.425	131.115	124.28
	ENSG00000198855	FICD	6.38	10.795	10.59
	ENSG00000140563	MCTP2	3.235	5.47	6.145
	ENSG00000082458	DLG3	8.905	15.045	17
	ENSG00000213928	IRF9	17.585	29.7	36.615
	ENSG00000148396	SEC16A	29.57	49.88	49.665
	ENSG00000153976	HS3ST3A1	1.58	2.665	4.175
	ENSG00000188997	KCTD21	2.375	4.005	4.54
	ENSG00000164885	CDK5	13.745	23.16	23.235
	ENSG00000166439	RNF169	5.39	9.08	8.405
	ENSG00000034533	ASTE1	2.455	4.135	4.56
	ENSG00000105755	ETHE1	9.6	16.16	17.315
	ENSG00000269386	RAB11B-AS1	2.76	4.645	4.34
	ENSG00000148384	INPP5E	4.32	7.27	6.685
	ENSG00000143951	WDPCP	1.555	2.615	3.675
	ENSG00000132823	OSER1	12.76	21.445	20.935
	ENSG00000186104	CYP2R1	5.905	9.92	10.115
	ENSG00000024862	CCDC28A	5.54	9.295	9.345
	ENSG00000249437	NAIP	2.805	4.705	4.765
	ENSG00000019995	ZRANB1	6.9	11.57	11.415
	ENSG00000215256	DHRS4-AS1	4.225	7.075	6.825
	ENSG00000136371	MTHFS	7.875	13.185	12.195
	ENSG00000137478	FCHSD2	14.085	23.58	22.275
	ENSG00000235106	BRD3OS	14.38	24.06	24.515
	ENSG00000141971	MVB12A	18.66	31.215	34.79
	ENSG00000163623	NKX6-1	1.51	2.525	2.78
	ENSG00000176248	ANAPC2	28.5	47.655	47.655
	ENSG00000110717	NDUFS8	131.23	219.205	208.365
	ENSG00000068697	LAPTM4A	39.475	65.915	68.525
	ENSG00000027697	IFNGR1	8.31	13.865	14.72
	ENSG00000137492	THAP12	20.56	34.3	37.745
	ENSG00000138738	PRDM5	1.64	2.735	2.725
	ENSG00000175215	CTDSP2	21.535	35.91	36.985
	ENSG00000119986	AVPI1	2.855	4.76	5.38
	ENSG00000215845	TSTD1	101.58	169.35	201.86
	ENSG00000105835	NAMPT	64.06	106.71	139.555
	ENSG00000184068	SREBF2-AS1	1.495	2.49	2.655
	ENSG00000186300	ZNF555	1.37	2.28	2.87
	ENSG00000178338	ZNF354B	1.275	2.12	2.305
	ENSG00000196363	WDR5	26.135	43.455	40.555
	ENSG00000143367	TUFT1	3.91	6.5	6.755
	ENSG00000167625	ZNF526	4.955	8.235	8.035
	ENSG00000167987	VPS37C	4.36	7.245	8.185
	ENSG00000250565	ATP6V1E2	3.085	5.125	5.055
	ENSG00000177674	AGTRAP	12.735	21.155	21.57
	ENSG00000196507	TCEAL3	2.715	4.51	5.7
	ENSG00000171017	LRRC8E	1.15	1.91	1.755
	ENSG00000176371	ZSCAN2	2.785	4.625	5.19
	ENSG00000247137	LOC100506282	5.34	8.865	8.22
	ENSG00000095951	HIVEP1	1.32	2.19	2.395
	ENSG00000130775	THEMIS2	43.925	72.875	87.805
	ENSG00000179222	MAGED1	54.345	90.125	97
	ENSG00000137497	NUMA1	36.15	59.915	63.28
	ENSG00000121067	SPOP	24.605	40.775	40.62
	ENSG00000149262	INTS4	11.875	19.67	19.26
	ENSG00000123427	EEF1AKMT3	2.73	4.52	4.85
	ENSG00000049618	ARID1B	12.12	20.05	19.48
	ENSG00000196712	NF1	6.535	10.81	10.27
	ENSG00000078124	ACER3	2.715	4.49	4.36
	ENSG00000031691	CENPQ	4.965	8.205	7.585
	ENSG00000125354	SEPTIN6	48.69	80.45	79.52
	ENSG00000006740	ARHGAP44	1.84	3.04	2.875
	ENSG00000196275	GTF2IRD2	3.845	6.35	6.135
	ENSG00000156103	MMP16	1.26	2.08	2.27
	ENSG00000010361	FUZ	6.825	11.26	12.025
	ENSG00000090238	YPEL3	9.05	14.915	18.325
	ENSG00000280670	CCDC163	5.465	9	8.455
	ENSG00000187713	TMEM203	40.35	66.445	64.335
	ENSG00000197061	H4C3	2.63	4.33	5.565
	ENSG00000196730	DAPK1	8.31	13.68	14.33
	ENSG00000187164	SHTN1	1.63	2.68	2.625
	ENSG00000109458	GAB1	7.375	12.125	11.16
	ENSG00000154917	RAB6B	1.32	2.17	2.095
	ENSG00000011638	TMEM159	2.26	3.71	4.84
	ENSG00000138801	PAPSS1	14.295	23.465	23.83
	ENSG00000177045	SIX5	5.22	8.565	8.67
	ENSG00000106829	TLE4	7.765	12.74	12.625
	ENSG00000104427	ZC2HC1A	3.24	5.31	6.2
	ENSG00000133027	PEMT	29.665	48.6	49.08
	ENSG00000168938	PPIC	1.725	2.825	2.795
	ENSG00000155961	RAB39B	4.815	7.885	9.735
	ENSG00000198169	ZNF251	1.265	2.07	2.15
	ENSG00000175582	RAB6A	39.055	63.875	71.565
	ENSG00000169957	ZNF768	8.885	14.53	14.755
	ENSG00000175581	MRPL48	41.08	67.17	62.535
	ENSG00000140564	FURIN	8.26	13.505	13.48
	ENSG00000030582	GRN	49.85	81.47	78.805
	ENSG00000113811	SELENOK	35.235	57.525	62.895
	ENSG00000117479	SLC19A2	7.135	11.635	11.195
	ENSG00000163013	FBXO41	5.975	9.74	9.71
	ENSG00000133321	PLAAT4	32.565	53.03	56.415
	ENSG00000179627	ZBTB42	1.26	2.05	2.32
	ENSG00000120875	DUSP4	14.675	23.87	29.07
	ENSG00000176809	LRRC37A3	1.485	2.415	2.57
	ENSG00000167460	TPM4	75.645	123.015	145.685
	ENSG00000073464	CLCN4	1.735	2.82	3.115
	ENSG00000185519	FAM131C	1.09	1.77	2.37
	ENSG00000078687	TNRC6C	1.535	2.49	2.845
	ENSG00000169951	ZNF764	2.87	4.655	4.685
	ENSG00000106327	TFR2	5.345	8.665	8.555
	ENSG00000198039	ZNF273	3.205	5.195	5.01
	ENSG00000165699	TSC1	5.56	9.01	10.275
	ENSG00000197180	CH17-340M24.3	6.205	10.055	9.57
	ENSG00000003147	ICA1	2.47	4	4.985
	ENSG00000106771	TMEM245	5.55	8.985	9.235
	ENSG00000111145	ELK3	7.19	11.635	12.18
	ENSG00000178385	PLEKHM3	1.085	1.755	1.875
	ENSG00000153066	TXNDC11	165.625	267.71	264.67
	ENSG00000109084	TMEM97	55.315	89.405	87.9
	ENSG00000163820	FYCO1	3.005	4.855	4.57
	ENSG00000168778	TCTN2	1.065	1.72	1.86
	ENSG00000113269	RNF130	6.045	9.76	13.31
	ENSG00000243479	MNX1-AS1	8.39	13.535	14.44
	ENSG00000115183	TANC1	1.61	2.595	2.805
	ENSG00000067182	TNFRSF1A	4.955	7.98	8.93
	ENSG00000170667	RASA4B	6.825	10.975	11.205
	ENSG00000101040	ZMYND8	11.48	18.445	18.78
	ENSG00000136021	SCYL2	12.235	19.65	19.625
	ENSG00000132825	PPP1R3D	3.56	5.715	5.95
	ENSG00000188760	TMEM198	2.59	4.155	4.65
	ENSG00000068724	TTC7A	8.45	13.555	13.385
	ENSG00000196739	COL27A1	1.725	2.765	2.91
	ENSG00000147592	LACTB2	79.635	127.595	124.045
	ENSG00000213064	SFT2D2	5.215	8.355	8.185
	ENSG00000162694	EXTL2	3.5	5.595	5.385
	ENSG00000197355	UAP1L1	5.11	8.155	8.425
	ENSG00000130304	SLC27A1	1.73	2.76	2.965
	ENSG00000165948	IFI27L1	8.45	13.475	13.795
	ENSG00000165795	NDRG2	2.265	3.61	3.545
	ENSG00000101052	IFT52	10.29	16.4	16.035
	ENSG00000197442	MAP3K5	5.15	8.2	8.7
	ENSG00000249679	LOC105377590	7.635	12.155	16.125
	ENSG00000172456	FGGY	1.91	3.04	3.58
	ENSG00000162836	ACP6	25.74	40.965	43.04
	ENSG00000137522	RNF121	15.115	24.05	23.57
	ENSG00000215712	TMEM242	4.57	7.27	6.95
	ENSG00000180611	MB21D2	3.525	5.605	5.785
	ENSG00000224141	MIR548XHG	2.835	4.505	5.775
	ENSG00000136754	ABI1	21.015	33.37	34.995
	ENSG00000105982	RNF32	1.65	2.62	2.58
	ENSG00000175727	MLXIP	10.53	16.72	17.015
	ENSG00000158528	PPP1R9A	1.14	1.81	1.975
	ENSG00000137145	DENND4C	3.14	4.98	5.65
	ENSG00000105808	RASA4	13.445	21.31	21.96
	ENSG00000255198	SNHG9	58.14	92.14	90.565
	ENSG00000096654	ZNF184	2.425	3.84	4.12
	ENSG00000149639	SOGA1	1.74	2.755	2.985
	ENSG00000196998	WDR45	24.99	39.525	45.215
	ENSG00000160233	LRRC3	1.24	1.96	1.965
	ENSG00000148308	GTF3C5	31.99	50.54	50.2
	ENSG00000148248	SURF4	180.885	285.635	275.92
	ENSG00000171204	TMEM126B	39.53	62.39	60.645
	ENSG00000086062	B4GALT1	25.095	39.6	38.445
	ENSG00000005884	ITGA3	7.385	11.635	11.87
	ENSG00000135045	C9orf40	6.64	10.455	10.515
	ENSG00000162714	ZNF496	6.215	9.785	9.505
	ENSG00000165516	KLHDC2	12.52	19.71	22.685
	ENSG00000135899	SP110	2.51	3.95	4.285
	ENSG00000079435	LIPE	7.3	11.47	13.705
	ENSG00000153214	TMEM87B	6.09	9.56	9.725
	ENSG00000232023	LINC01807	1.29	2.025	2.75
	ENSG00000181690	PLAG1	4.46	7	8.44
	ENSG00000244038	DDOST	206.37	323.52	358.715
	ENSG00000116017	ARID3A	34.315	53.67	57.755
	ENSG00000167695	TLCD3A	1.41	2.205	2.385
	ENSG00000110075	PPP6R3	32.96	51.51	54.495
	ENSG00000061938	TNK2	3.625	5.665	5.47
	ENSG00000241839	PLEKHO2	5.485	8.57	8.895
	ENSG00000166816	LDHD	1.085	1.695	2.145
	ENSG00000102096	PIM2	214.89	335.635	364.7
	ENSG00000179010	MRFAP1	37.92	59.155	64.455
	ENSG00000287151	C2orf27A	2.445	3.81	4.33
	ENSG00000153956	CACNA2D1	2.055	3.2	3.36
	ENSG00000180806	HOXC9	1.14	1.775	3.88
	ENSG00000175575	PAAF1	16.36	25.47	24.88
	ENSG00000065054	SLC9A3R2	6.545	10.18	10.715
	ENSG00000129355	CDKN2D	5.95	9.245	9.555
	ENSG00000285793	LOC285074	1.68	2.61	2.935
	ENSG00000094975	SUCO	11.77	18.25	18.815
	ENSG00000149357	LAMTOR1	45.29	70.21	68.825
	ENSG00000100364	KIAA0930	90.055	139.58	165.13
	ENSG00000198598	MMP17	1.66	2.57	3.255
	ENSG00000174428	GTF2IRD2B	4.99	7.725	9.07
	ENSG00000075420	FNDC3B	27.115	41.97	41.155
	ENSG00000136040	PLXNC1	7.95	12.305	15.255
	ENSG00000077514	POLD3	14.48	22.405	22.525
	ENSG00000005486	RHBDD2	21.685	33.55	35.84
	ENSG00000169955	ZNF747	3.22	4.98	4.92
	ENSG00000176101	SSNA1	83.465	129.07	128
	ENSG00000025423	HSD17B6	3.005	4.645	5.005
	ENSG00000118707	TGIF2	11.51	17.78	19.73
	ENSG00000198113	TOR4A	2.72	4.2	4.495
	ENSG00000161664	ASB16	4.275	6.595	6.74
	ENSG00000111653	ING4	2.835	4.37	5.39
	ENSG00000137500	CCDC90B	19.14	29.48	31.46
	ENSG00000147400	CETN2	14.84	22.83	22.875
	ENSG00000120833	SOCS2	11.115	17.09	20.11
	ENSG00000110958	PTGES3	312.355	479.76	498.42
	ENSG00000175691	ZNF77	1.505	2.31	2.295
	ENSG00000197124	ZNF682	1.59	2.44	2.855
	ENSG00000164758	MED30	16.175	24.815	29.21
	ENSG00000218336	TENM3	14.36	22.025	25.065
	ENSG00000101974	ATP11C	14.67	22.5	24.03
	ENSG00000013563	DNASE1L1	16.94	25.965	26.67
	ENSG00000013441	CLK1	25.435	38.965	44.675
	ENSG00000160062	ZBTB8A	2.29	3.505	3.685
	ENSG00000122299	ZC3H7A	10.055	15.385	15.15
	ENSG00000120539	MASTL	13.55	20.71	21.985
	ENSG00000272288	LOC101929243	7.31	11.17	12.99
	ENSG00000151148	UBE3B	5.98	9.135	9.16
	ENSG00000111676	ATN1	4.07	6.215	6.255
	ENSG00000119878	CRIPT	4.46	6.81	6.72
	ENSG00000096070	BRPF3	10.95	16.715	16.56
	ENSG00000168137	SETD5	18.815	28.705	31.6
	ENSG00000185513	L3MBTL1	2.65	4.04	4.26
	ENSG00000179818	PCBP1-AS1	5.905	9	10.19
	ENSG00000164465	DCBLD1	9.54	14.535	15.205
	ENSG00000162241	SLC25A45	5.81	8.835	9.74
	ENSG00000102409	BEX4	4.16	6.325	9.615
	ENSG00000139083	ETV6	1.52	2.31	2.96
	ENSG00000119778	ATAD2B	1.155	1.755	1.765
	ENSG00000087301	TXNDC16	3.665	5.565	5.765
	ENSG00000129219	PLD2	3.515	5.33	5.61
	ENSG00000111266	DUSP16	2.95	4.465	4.915
	ENSG00000197808	ZNF461	1.065	1.61	1.64
	ENSG00000077238	IL4R	2.385	3.605	4.615
	ENSG00000169504	CLIC4	38.645	58.41	64.115
	ENSG00000128829	EIF2AK4	8.34	12.59	12.565
	ENSG00000205133	TRIQK	13.115	19.795	21.845
	ENSG00000274180	NATD1	1.365	2.06	2.32
	ENSG00000133740	E2F5	8.2	12.375	12.82
	ENSG00000157800	SLC37A3	3.805	5.735	5.71
	ENSG00000154978	VOPP1	109.085	164.365	169.655
	ENSG00000197296	FITM2	4.75	7.155	7.295
	ENSG00000172888	ZNF621	2.6	3.915	4.17
	ENSG00000146757	ZNF92	7.005	10.54	10.64
	ENSG00000111647	UHRF1BP1L	7.495	11.265	13.52
	ENSG00000153561	RMND5A	12.905	19.395	22.185
	ENSG00000106780	MEGF9	1.99	2.99	3.085
	ENSG00000147010	SH3KBP1	6.795	10.205	10.33
	ENSG00000224271	LOC284930	1.815	2.725	2.735
	ENSG00000132406	TMEM128	5.06	7.595	8.395
	ENSG00000100628	ASB2	117.06	6.335	10.265
	ENSG00000142583	SLC2A5	240.37	16.665	39.89
	ENSG00000100298	APOBEC3H	22.395	1.665	1.19
	ENSG00000124762	CDKN1A	123.99	10	14.535
	ENSG00000120738	EGR1	42.3	3.54	4.935
	ENSG00000141510	TP53	50.875	5.335	7.77
	ENSG00000111348	ARHGDIB	50.74	5.35	7.61
	ENSG00000128268	MGAT3	19.975	2.11	3.27
	ENSG00000141293	SKAP1	15.675	1.685	2.07
	ENSG00000159788	RGS12	12.78	1.38	3.34
	ENSG00000188042	ARL4C	13.02	1.46	2.39
	ENSG00000185432	METTL7A	16.94	1.905	1.335
	ENSG00000104490	NCALD	15.445	1.765	4.485
	ENSG00000140022	STON2	49.14	5.755	5.8
	ENSG00000213753	CENPBD1P1	123.995	14.715	15.65
	ENSG00000107438	PDLIM1	50.15	6.095	4.385
	ENSG00000168899	VAMP5	9.43	1.18	1.395
	ENSG00000134955	SLC37A2	25.775	3.26	7.915
	ENSG00000198125	MB	96.505	12.575	39.075
	ENSG00000137285	TUBB2B	13.575	1.81	2.06
	ENSG00000158373	H2BC5	16.415	2.195	2.675
	ENSG00000189233	NUGGC	14.12	1.96	1.875
	ENSG00000076662	ICAM3	21.87	3.145	8.575
	ENSG00000269897	COMMD3-BMI1	33.555	4.9	11.87
	ENSG00000155926	SLA	12.695	1.865	2.585
	ENSG00000180573	H2AC6	11.875	1.785	2.095
	ENSG00000189283	FHIT	14.98	2.295	2.955
	ENSG00000169499	PLEKHA2	22.315	3.45	5.335
	ENSG00000135919	SERPINE2	10.525	1.63	2.025
	ENSG00000110400	NECTIN1	52.305	8.51	8.73
	ENSG00000100292	HMOX1	56.59	9.24	10.15
	ENSG00000168447	SCNN1B	8.545	1.435	2.32
	ENSG00000197381	ADARB1	22.44	3.83	4.67
	ENSG00000197943	PLCG2	25.94	4.53	4.82
	ENSG00000197903	H2BC12	138.86	25.2	24.415
	ENSG00000132704	FCRL2	8.49	1.545	4.345
	ENSG00000197956	S100A6	173.02	31.55	36.545
	ENSG00000176788	BASP1	10.125	1.855	2.39
	ENSG00000043462	LCP2	79.455	14.77	17.145
	ENSG00000138678	GPAT3	17.725	3.295	3.465
	ENSG00000270882	H4C14	23.84	4.5	5.255
	ENSG00000187837	H1-2	220.415	42.09	35.26
	ENSG00000128274	A4GALT	8.58	1.655	1.645
	ENSG00000184678	H2BC21	7.05	1.37	1.615
	ENSG00000148719	DNAJB12	108.185	21.475	24.375
	ENSG00000185650	ZFP36L1	7.165	1.43	1.325
	ENSG00000115084	SLC35F5	62.585	13.155	20.085
	ENSG00000171502	COL24A1	6.185	1.305	1.83
	ENSG00000131711	MAP1B	22.535	4.77	5.245
	ENSG00000197872	FAM49A	12.065	2.555	3.65
	ENSG00000203812	H2AC18	142.055	30.24	33.77
	ENSG00000005844	ITGAL	185.83	39.67	52.39
	ENSG00000182272	B4GALNT4	8.125	1.775	1.74
	ENSG00000099399	MAGEB2	22.715	5.005	7.8
	ENSG00000184261	KCNK12	18.13	4.025	5.34
	ENSG00000168243	GNG4	12.29	2.745	3.125
	ENSG00000138316	ADAMTS14	5.09	1.15	1.99
	ENSG00000143119	CD53	113.845	25.775	25.315
	ENSG00000055163	CYFIP2	45.085	10.315	9.015
	ENSG00000100311	PDGFB	49.93	11.435	31.525
	ENSG00000006327	TNFRSF12A	10.245	2.425	3.96
	ENSG00000113369	ARRDC3	24.61	5.915	7.4
	ENSG00000247095	MIR210HG	12.31	2.985	6.525
	ENSG00000181218	H2AW	9.805	2.455	2.26
	ENSG00000163947	ARHGEF3	5.12	1.285	1.555
	ENSG00000135679	MDM2	149.415	37.83	44.415
	ENSG00000124406	ATP8A1	6.46	1.65	1.895
	ENSG00000232442	MHENCR	33.865	8.655	17.685
	ENSG00000111885	MAN1A1	273.09	71.735	71.17
	ENSG00000213658	LAT	6.76	1.785	2.715
	ENSG00000104972	LILRB1	4.765	1.265	1.5
	ENSG00000135074	ADAM19	23.7	6.295	6.835
	ENSG00000068078	FGFR3	30.42	8.135	9.37
	ENSG00000087510	TFAP2C	4.765	1.295	1.135
	ENSG00000074590	NUAK1	5.845	1.595	1.99
	ENSG00000130449	ZSWIM6	11.02	3.025	3.48
	ENSG00000089723	OTUB2	20.185	5.595	5.515
	ENSG00000143344	RGL1	13.985	3.905	6.07
	ENSG00000027869	SH2D2A	192.83	54.07	82.225
	ENSG00000058091	CDK14	4.215	1.185	1.985
	ENSG00000245937	LINC01184	21.19	6.015	6.64
	ENSG00000131080	EDA2R	4.205	1.195	1.335
	ENSG00000253882	LOC154761	4.445	1.265	1.835
	ENSG00000173376	NDNF	7.66	2.185	1.395
	ENSG00000101210	EEF1A2	42.465	12.16	11.29
	ENSG00000140941	MAP1LC3B	22.72	6.555	8.27
	ENSG00000197457	STMN3	6.36	1.835	3.27
	ENSG00000064687	ABCA7	35.55	10.265	11.61
	ENSG00000124795	DEK	37.04	10.715	9.96
	ENSG00000253633	LOC107986898	13.525	3.935	4.19
	ENSG00000176912	TYMSOS	3.435	1.005	1.645
	ENSG00000169860	P2RY1	3.755	1.12	1.24
	ENSG00000171617	ENC1	14.78	4.425	4.25
	ENSG00000142178	SIK1	4.665	1.4	1.355
	ENSG00000138835	RGS3	7.205	2.165	4.08
	ENSG00000277075	H2AC8	6.005	1.825	1.555
	ENSG00000180096	SEPTIN1	5.605	1.715	1.99
	ENSG00000164070	HSPA4L	7.875	2.43	2.91
	ENSG00000104081	BMF	26.085	8.07	13.855
	ENSG00000074657	ZNF532	3.635	1.125	1.485
	ENSG00000276085	CCL3L1	7.245	2.245	4.81
	ENSG00000277443	MARCKS	8.325	2.58	2.76
	ENSG00000113645	WWC1	7.745	2.415	2.045
	ENSG00000186998	EMID1	10.09	3.15	4.29
	ENSG00000151062	CACNA2D4	13.095	4.09	6.755
	ENSG00000078589	P2RY10	5.84	1.825	3.17
	ENSG00000123609	NMI	13.685	4.295	4.28
	ENSG00000135047	CTSL	15.475	4.86	5.065
	ENSG00000184916	JAG2	17.745	5.615	6.43
	ENSG00000125753	VASP	71.155	22.605	25.8
	ENSG00000130589	HELZ2	45.145	14.53	22.855
	ENSG00000164733	CTSB	385.955	125.3	138.81
	ENSG00000100427	MLC1	136.85	44.575	82.28
	ENSG00000176049	JAKMIP2	12.035	3.95	4
	ENSG00000025708	TYMP	42.245	13.88	20.025
	ENSG00000169258	GPRIN1	8.925	2.95	3.245
	ENSG00000185088	RPS27L	194.905	64.51	65.35
	ENSG00000103335	PIEZO1	165.625	54.885	53.975
	ENSG00000158406	H4C8	6.26	2.09	2.46
	ENSG00000250337	PURPL	65.77	22.085	27.7
	ENSG00000171310	CHST11	17.08	5.74	5.23
	ENSG00000196576	PLXNB2	34.815	11.71	14.86
	ENSG00000198780	FAM169A	8.56	2.905	3.815
	ENSG00000197747	S100A10	67.95	23.15	20.885
	ENSG00000106633	GCK	7.505	2.57	1.89
	ENSG00000124507	PACSIN1	52.045	17.845	24.685
	ENSG00000178562	CD28	63.785	21.945	33.445
	ENSG00000124191	TOX2	46.565	16.065	21.385
	ENSG00000130005	GAMT	40.31	13.925	18.06
	ENSG00000181649	PHLDA2	24.925	8.69	12.2
	ENSG00000188725	SMIM15	61.375	21.42	26.01
	ENSG00000162433	AK4	7.53	2.64	2.87
	ENSG00000103187	COTL1	23.085	8.095	7.85
	ENSG00000197860	SGTB	4.04	1.43	2.19
	ENSG00000157107	FCHO2	5.71	2.025	1.765
	ENSG00000144134	RABL2A	11.55	4.12	4.59
	ENSG00000145779	TNFAIP8	88.015	31.475	34.465
	ENSG00000149635	OCSTAMP	5.8	2.075	3.08
	ENSG00000143891	GALM	165.765	59.34	67.14
	ENSG00000086730	LAT2	19.835	7.135	9.045
	ENSG00000160223	ICOSLG	2.81	1.015	1.11
	ENSG00000247828	TMEM161B-AS1	8.095	2.93	2.965
	ENSG00000174032	SLC25A30	4.085	1.48	2.08
	ENSG00000182287	AP1S2	8.5	3.085	3.82
	ENSG00000227036	LINC00511	8.395	3.05	4.065
	ENSG00000113070	HBEGF	14.9	5.43	9.075
	ENSG00000152348	ATG10	4.685	1.71	1.965
	ENSG00000163297	ANTXR2	29.605	10.955	12.39
	ENSG00000065833	ME1	4.08	1.515	1.275
	ENSG00000272196	H2AC19	13.97	5.195	1.875
	ENSG00000105655	ISYNA1	7.9	2.96	2.68
	ENSG00000235162	C12orf75	93.36	35.125	47.845
	ENSG00000103489	XYLT1	12.14	4.595	6.185
	ENSG00000221990	EXOC3-AS1	3.325	1.26	1.485
	ENSG00000126264	HCST	71.175	26.99	33.485
	ENSG00000187764	SEMA4D	18.68	7.175	7.6
	ENSG00000145675	PIK3R1	6.385	2.46	2.845
	ENSG00000205923	CEMP1	3.66	1.42	1.95
	ENSG00000181804	SLC9A9	5.67	2.22	1.77
	ENSG00000161513	FDXR	10.365	4.06	3.835
	ENSG00000167766	ZNF83	2.82	1.105	1.28
	ENSG00000166689	PLEKHA7	4.415	1.73	2.15
	ENSG00000196954	CASP4	29.25	11.465	12.6
	ENSG00000144815	NXPE3	50.63	19.905	18.44
	ENSG00000128487	SPECC1	16.81	6.62	6.275
	ENSG00000162894	FCMR	28.01	11.065	18.42
	ENSG00000137267	TUBB2A	27.065	10.73	11.97
	ENSG00000135698	MPHOSPH6	24.545	9.785	8.93
	ENSG00000182162	P2RY8	27.305	10.89	13.375
	ENSG00000267414	LOC101927943	19.195	7.68	7.27
	ENSG00000166401	SERPINB8	12.87	5.15	4.675
	ENSG00000197020	ZNF100	4.835	1.935	2.13
	ENSG00000135127	BICDL1	2.72	1.09	1.04
	ENSG00000104324	CPQ	8.425	3.39	5.39
	ENSG00000163823	CCR1	145.78	58.785	71.42
	ENSG00000105613	MAST1	2.65	1.07	1.025
	ENSG00000152689	RASGRP3	14.27	5.775	9.255
	ENSG00000185697	MYBL1	10.56	4.275	5.625
	ENSG00000137331	IER3	10.3	4.17	4.065
	ENSG00000162772	ATF3	4.63	1.875	2.855
	ENSG00000114554	PLXNA1	25.985	10.585	9.775
	ENSG00000081189	MEF2C	150.49	61.455	76.71
	ENSG00000204604	ZNF468	4.185	1.72	2.5
	ENSG00000141012	GALNS	8.22	3.38	3.815
	ENSG00000105851	PIK3CG	17.195	7.085	8.35
	ENSG00000106560	GIMAP2	11.14	4.595	5.505
	ENSG00000268651	CTAG1A	43.185	17.96	27.575
	ENSG00000142949	PTPRF	3.8	1.585	1.66
	ENSG00000141956	PRDM15	12.535	5.245	5.28
	ENSG00000172840	PDP2	13.725	5.76	7.495
	ENSG00000090339	ICAM1	40.9	17.305	15.305
	ENSG00000135048	CEMIP2	16.55	7.015	9.135
	ENSG00000145349	CAMK2D	8.055	3.425	3.995
	ENSG00000275740	RBM27	3.88	1.65	1.8
	ENSG00000168071	CCDC88B	23.08	9.825	7.88
	ENSG00000140199	SLC12A6	8.45	3.605	5.16
	ENSG00000179918	SEPHS2	62.185	26.545	29.14
	ENSG00000082397	EPB41L3	15.065	6.44	6.35
	ENSG00000143554	SLC27A3	4.525	1.935	2.475
	ENSG00000117139	KDM5B	14.14	6.055	6.815
	ENSG00000187239	FNBP1	16.44	7.065	9.635
	ENSG00000197191	CYSRT1	14.66	6.305	6.715
	ENSG00000131149	GSE1	15.12	6.505	6.265
	ENSG00000131398	KCNC3	3.41	1.47	1.495
	ENSG00000113532	ST8SIA4	40.31	17.385	15.04
	ENSG00000181104	F2R	132.05	57.01	68.995
	ENSG00000179094	PER1	18.07	7.805	8.165
	ENSG00000149557	FEZ1	4.41	1.905	1.49
	ENSG00000163126	ANKRD23	4.975	2.155	3.295
	ENSG00000144802	NFKBIZ	7.915	3.43	3.81
	ENSG00000205744	DENND1C	17.85	7.755	9.085
	ENSG00000173930	SLCO4C1	2.465	1.075	1.2
	ENSG00000106069	CHN2	9.51	4.15	3.495
	ENSG00000100629	CEP128	53.835	23.545	18.66
	ENSG00000127947	PTPN12	6.395	2.8	3.765
	ENSG00000106066	CPVL	25.1	11.055	8.6
	ENSG00000128340	RAC2	364.28	160.605	175.005
	ENSG00000163131	CTSS	18.455	8.14	9.275
	ENSG00000118515	SGK1	8.315	3.675	3.305
	ENSG00000165810	BTNL9	5.495	2.43	1.995
	ENSG00000172716	SLFN11	16.81	7.44	7.76
	ENSG00000115165	CYTIP	127.055	56.27	72.275
	ENSG00000133805	AMPD3	5.9	2.62	2.93
	ENSG00000268403	LOC644656	2.495	1.11	1.05
	ENSG00000164308	ERAP2	21.42	9.545	9.705
	ENSG00000245556	SCAMP1-AS1	3.055	1.365	1.935
	ENSG00000170903	MSANTD4	11.67	5.215	4.545
	ENSG00000172081	MOB3A	213.61	95.51	113.12
	ENSG00000243811	APOBEC3D	9.875	4.425	5.965
	ENSG00000120896	SORBS3	3.265	1.465	1.1
	ENSG00000154127	UBASH3B	26.74	12.025	17.03
	ENSG00000214021	TTLL3	12.085	5.445	6.175
	ENSG00000257524	ST6GALNAC6	4.585	2.07	2.565
	ENSG00000087088	BAX	122.25	55.23	59.72
	ENSG00000198466	ZNF587	4.055	1.835	1.54
	ENSG00000177721	ANXA2R	2.465	1.12	1.18
	ENSG00000158805	ZNF276	17.635	8.02	8.475
	ENSG00000100994	PYGB	26.33	11.995	11.64
	ENSG00000064666	CNN2	196.82	89.76	89.125
	ENSG00000103168	TAF1C	22.855	10.47	10.075
	ENSG00000146376	ARHGAP18	11.38	5.215	6.5
	ENSG00000171840	NINJ2	5.985	2.755	2.62
	ENSG00000213722	DDAH2	30.055	13.84	16.64
	ENSG00000205593	DENND6B	22.25	10.255	11.545
	ENSG00000177606	JUN	2.91	1.345	1.385
	ENSG00000106211	HSPB1	79.575	36.79	36.25
	ENSG00000241794	SPRR2A	39.12	18.14	15.16
	ENSG00000158717	RNF166	18.11	8.425	8.375
	ENSG00000131732	ZCCHC9	23.045	10.73	10.13
	ENSG00000141429	GALNT1	25.245	11.76	12.495
	ENSG00000187942	LDLRAD2	6.795	3.17	3.395
	ENSG00000128016	ZFP36	146.12	68.52	90.16
	ENSG00000120889	TNFRSF10B	21.395	10.045	9.785
	ENSG00000165959	CLMN	6.76	3.175	3.73
	ENSG00000125740	FOSB	5	2.35	2.84
	ENSG00000163453	IGFBP7	8.63	4.06	3.87
	ENSG00000197019	SERTAD1	5.43	2.555	2.83
	ENSG00000126860	EVI2A	67.11	31.605	35.68
	ENSG00000183496	MEX3B	2.93	1.38	1.765
	ENSG00000185669	SNAI3	15.49	7.31	6.63
	ENSG00000269343	ZNF587B	6.145	2.905	2.555
	ENSG00000115232	ITGA4	138.64	65.56	71.145
	ENSG00000196923	PDLIM7	9.8	4.635	4.695
	ENSG00000123213	NLN	26.25	12.43	11.865
	ENSG00000131143	COX4I1	489.245	231.73	227.31
	ENSG00000274012	RN7SL2	20.52	9.73	49.705
	ENSG00000134070	IRAK2	22.165	10.535	11.34
	ENSG00000129226	CD68	52.015	24.755	30.225
	ENSG00000197172	MAGEA6	102.685	48.89	45.825
	ENSG00000139289	PHLDA1	17.9	8.525	10.485
	ENSG00000177854	TMEM187	10.41	4.96	5.47
	ENSG00000247796	LOC257396	4.07	1.94	1.87
	ENSG00000152969	JAKMIP1	5.03	2.4	2.11
	ENSG00000166974	MAPRE2	19.03	9.105	11.285
	ENSG00000188818	ZDHHC11	14.285	6.835	5.81
	ENSG00000103194	USP10	46.51	22.26	22.44
	ENSG00000134986	NREP	6.39	3.065	4.12
	ENSG00000131165	CHMP1A	26	12.48	13.69
	ENSG00000011201	ANOS1	5.53	2.655	2.56
	ENSG00000103257	SLC7A5	201.12	96.65	115.97
	ENSG00000134574	DDB2	45.885	22.065	24.225
	ENSG00000177576	C18orf32	55.98	27.015	30.095
	ENSG00000164620	RELL2	11.785	5.695	7.405
	ENSG00000082781	ITGB5	47.58	22.995	30.815
	ENSG00000186810	CXCR3	10.925	5.28	4.29
	ENSG00000141002	TCF25	82.065	39.67	46.03
	ENSG00000196405	EVL	57.355	27.765	31.42
	ENSG00000105647	PIK3R2	7.505	3.635	3.74
	ENSG00000173848	NET1	72.815	35.335	31.385
	ENSG00000211455	STK38L	13.575	6.595	8.225
	ENSG00000184524	CEND1	25.01	12.155	13.37
	ENSG00000155868	MED7	22.175	10.785	10.435
	ENSG00000143669	LYST	2.815	1.37	1.4
	ENSG00000158545	ZC3H18	35.895	17.49	17.58
	ENSG00000155330	C16orf87	9.815	4.81	6.13
	ENSG00000168502	MTCL1	5.15	2.525	2.84
	ENSG00000154822	PLCL2	6.87	3.37	3.17
	ENSG00000212978	LOC339803	3.8	1.865	2.165
	ENSG00000127507	ADGRE2	7.075	3.48	2.56
	ENSG00000116668	SWT1	6.015	2.97	3.185
	ENSG00000214756	CSKMT	16.315	8.07	8.305
	ENSG00000127946	HIP1	22.58	11.205	12.6
	ENSG00000186814	ZSCAN30	4.745	2.355	2.83
	ENSG00000083454	P2RX5	64.455	32	34.915
	ENSG00000185324	CDK10	19.99	9.94	9.505
	ENSG00000168918	INPP5D	27.825	13.85	15.72
	ENSG00000071205	ARHGAP10	18.52	9.22	10.135
	ENSG00000275993	SIK1B	2.6	1.295	1.335
	ENSG00000160867	FGFR4	3.485	1.74	2.175
	ENSG00000109674	NEIL3	7.985	3.99	3.85
	ENSG00000069011	PITX1	8.94	4.475	4.09
	ENSG00000112245	PTP4A1	86.15	43.13	49.13
	ENSG00000091490	SEL1L3	58.59	29.345	30.495
	ENSG00000164307	ERAP1	44.605	22.37	26.365
	ENSG00000155363	MOV10	8.145	4.085	3.725
	ENSG00000129625	REEP5	89.03	44.665	48.15
	ENSG00000067225	PKM	916.275	460.28	541.34
	ENSG00000255650	FAM222A-AS1	5.46	2.745	2.38
	ENSG00000285967	NIPBL-DT	4.19	2.11	2.3
	ENSG00000164403	SHROOM1	12.04	6.065	4.565
	ENSG00000124772	CPNE5	60.635	30.6	31.8
	ENSG00000158792	SPATA2L	6.485	3.275	3.015
	ENSG00000138376	BARD1	13.88	7.01	6.925
	ENSG00000033627	ATP6V0A1	64.34	32.58	36.265
	ENSG00000198931	APRT	221.39	112.34	98.345
	ENSG00000103248	MTHFSD	7.695	3.905	3.525
	ENSG00000095794	CREM	46.81	23.815	29.73
	ENSG00000153037	SRP19	232.95	118.7	124.365
	ENSG00000237989	LINC01679	2.835	1.445	1.065
	ENSG00000104903	LYL1	9.06	4.625	3.4
	ENSG00000164172	MOCS2	24.2	12.36	12.9
	ENSG00000145632	PLK2	4.11	2.105	2.175
	ENSG00000175197	DDIT3	15.62	8.02	9.425
	ENSG00000187688	TRPV2	29.13	14.96	16.73
	ENSG00000134769	DTNA	7.955	4.1	3.79
	ENSG00000182487	NCF1B	25.42	13.13	14.955
	ENSG00000183323	CCDC125	5.63	2.915	3.165
	ENSG00000171703	TCEA2	29.08	15.07	14.47
	ENSG00000146094	DOK3	2.305	1.195	1.19
	ENSG00000049239	H6PD	6.86	3.56	3.81
	ENSG00000271858	CYB561D2	2.135	1.11	1.305
	ENSG00000054523	KIF1B	27.235	14.17	14.825
	ENSG00000138814	PPP3CA	29.64	15.46	16.75
	ENSG00000040275	SPDL1	51.335	26.82	25.2
	ENSG00000113356	POLR3G	30.165	15.76	14.48
	ENSG00000124549	BTN2A3P	3.005	1.57	1.89
	ENSG00000198919	DZIP3	6.005	3.14	3.53
	ENSG00000107960	STN1	22.725	11.885	14.095
	ENSG00000064651	SLC12A2	8.445	4.43	4.395
	ENSG00000247572	CKMT2-AS1	7.265	3.815	3.73
	ENSG00000214193	SH3D21	5.54	2.91	3.29
	ENSG00000148660	CAMK2G	9.21	4.84	4.905
	ENSG00000178573	MAF	20.175	10.61	12.79
	ENSG00000178537	SLC25A20	104.69	55.08	55.14
	ENSG00000043143	JADE2	15.075	7.935	7.96
	ENSG00000149781	FERMT3	109.645	57.8	62.885
	ENSG00000102879	CORO1A	451.2	238.175	265.67
	ENSG00000167508	MVD	15.57	8.22	9.925
	ENSG00000257913	DDN-AS1	7.935	4.2	4.455
	ENSG00000145736	GTF2H2	46.725	24.78	25.015
	ENSG00000145687	SSBP2	14.965	7.94	7.77
	ENSG00000176087	SLC35A4	144.83	76.855	70.635
	ENSG00000077044	DGKD	10.99	5.835	6.01
	ENSG00000131759	RARA	31.91	16.965	18.055
	ENSG00000169220	RGS14	60.395	32.13	34.36
	ENSG00000096872	IFT74	4.8	2.555	3.11
	ENSG00000167522	ANKRD11	32.26	17.175	19.435
	ENSG00000072818	ACAP1	52.765	28.155	34.185
	ENSG00000105376	ICAM5	7.605	4.06	4.26
	ENSG00000117640	MTFR1L	20.175	10.775	10.61
	ENSG00000133835	HSD17B4	192.32	102.73	101.92
	ENSG00000138604	GLCE	4.79	2.56	3.11
	ENSG00000154122	ANKH	25.235	13.51	13.505
	ENSG00000165240	ATP7A	2.735	1.465	1.455
	ENSG00000157303	SUSD3	11.125	5.96	6.22
	ENSG00000172687	ZNF738	4.525	2.425	2.36
	ENSG00000188242	PP7080	20.125	10.805	11.03
	ENSG00000265148	TSPOAP1-AS1	7.17	3.85	4.09
	ENSG00000066827	ZFAT	5.54	2.975	3.33
	ENSG00000260876	LINC01229	11.125	5.99	6.505
	ENSG00000143479	DYRK3	3.51	1.89	1.96
	ENSG00000135686	KLHL36	3.935	2.12	1.74
	ENSG00000083828	ZNF586	5.59	3.015	3.02
	ENSG00000213523	SRA1	36.82	19.86	21.965
	ENSG00000180773	SLC36A4	13.075	7.055	7.26
	ENSG00000124508	BTN2A2	46.49	25.09	23.17
	ENSG00000049656	CLPTM1L	586.175	316.95	307.34
	ENSG00000152457	DCLRE1C	8.325	4.52	4.335
	ENSG00000170476	MZB1	771.995	419.915	437.805
	ENSG00000164466	SFXN1	143.355	78.2	77.06
	ENSG00000115963	RND3	7.25	3.955	4.14
	ENSG00000070614	NDST1	13.525	7.38	7.855
	ENSG00000040933	INPP4A	103.03	56.24	65.225
	ENSG00000116717	GADD45A	18.62	10.165	11.915
	ENSG00000145545	SRD5A1	17.665	9.665	8.61
	ENSG00000275342	PRAG1	5.57	3.05	3.705
	ENSG00000281103	TRG-AS1	13.22	7.245	8.305
	ENSG00000172795	DCP2	13.29	7.29	7.53
	ENSG00000183741	CBX6	43.25	23.725	24.53
	ENSG00000184451	CCR10	45.17	24.795	29.805
	ENSG00000151304	SRFBP1	12.02	6.61	5.935
	ENSG00000183474	GTF2H2C	50.67	27.875	27.565
	ENSG00000161011	SQSTM1	92.665	51.02	54.77
	ENSG00000160789	LMNA	220.4	121.36	136.2
	ENSG00000172667	ZMAT3	3.51	1.935	2.04
	ENSG00000198794	SCAMP5	25.38	14.035	15.45
	ENSG00000164209	SLC25A46	59.45	32.905	34.685
	ENSG00000131148	EMC8	18.96	10.5	9.2
	ENSG00000178996	SNX18	27.57	15.285	15.505
	ENSG00000276023	DUSP14	25.1	13.92	15.4
	ENSG00000185129	PURA	10.24	5.685	4.955
	ENSG00000141258	SGSM2	13.99	7.775	7.52
	ENSG00000113013	HSPA9	403.09	224.205	238.145
	ENSG00000186687	LYRM7	11.155	6.205	7.005
	ENSG00000182700	IGIP	2.345	1.305	1.47
	ENSG00000109667	SLC2A9	2.785	1.55	1.225
	ENSG00000198270	TMEM116	6.335	3.53	3.955
	ENSG00000126217	MCF2L	3.4	1.895	1.77
	ENSG00000100284	TOM1	9.245	5.155	6.07
	ENSG00000067177	PHKA1	7.745	4.32	4.575
	ENSG00000169228	RAB24	80.605	44.975	47.73
	ENSG00000144199	FAHD2B	15.045	8.4	8.39
	ENSG00000164654	MIOS	8.2	4.58	4.25
	ENSG00000166938	DIS3L	14.785	8.26	5.02
	ENSG00000257636	G2E3-AS1	2.765	1.545	1.195
	ENSG00000131848	ZSCAN5A	4.065	2.275	2.545
	ENSG00000036672	USP2	12.095	6.77	7.68
	ENSG00000176438	SYNE3	13.265	7.425	7.52
	ENSG00000153015	CWC27	37.225	20.87	18.655
	ENSG00000046604	DSG2	19.86	11.14	8.93
	ENSG00000164252	AGGF1	13.66	7.665	8.045
	ENSG00000197912	SPG7	28.895	16.215	15.055
	ENSG00000101745	ANKRD12	23.73	13.32	12.865
	ENSG00000172530	BANP	12.44	6.985	7.57
	ENSG00000065413	ANKRD44	5.27	2.965	3.135
	ENSG00000115977	AAK1	12.395	6.975	7.41
	ENSG00000104419	NDRG1	64.755	36.49	40.785
	ENSG00000108515	ENO3	14.905	8.4	8.6
	ENSG00000145916	RMND5B	18.73	10.56	12.265
	ENSG00000136630	HLX	4.93	2.78	2.935
	ENSG00000245060	LINC00847	14.345	8.105	8.395
	ENSG00000049860	HEXB	80.04	45.26	47.11
	ENSG00000180104	EXOC3	27.74	15.695	16.805
	ENSG00000128000	ZNF780B	3.04	1.72	1.865
	ENSG00000067082	KLF6	17.32	9.805	10.305
	ENSG00000238243	OR2W3	2.605	1.475	1.565
	ENSG00000162004	CCDC78	6.87	3.895	4.52
	ENSG00000164611	PTTG1	201.34	114.17	107.375
	ENSG00000152242	C18orf25	16.4	9.3	9.22
	ENSG00000064652	SNX24	3.465	1.965	1.07
	ENSG00000177738	LOC648987	2.045	1.16	1.3
	ENSG00000161013	MGAT4B	44.605	25.305	22.975
	ENSG00000187189	TSPYL4	4.45	2.525	2.585
	ENSG00000115091	ACTR3	160.285	91.01	99.52
	ENSG00000253251	SHLD3	3.9	2.215	2.24
	ENSG00000215252	GOLGA8B	55.205	31.4	35.63
	ENSG00000100031	GGT1	23.29	13.255	11.095
	ENSG00000113504	SLC12A7	6.725	3.83	3.355
	ENSG00000110274	CEP164	32.02	18.24	18.225
	ENSG00000112851	ERBIN	15.31	8.725	7.4
	ENSG00000155111	CDK19	3.105	1.77	1.84
	ENSG00000196214	ZNF766	5.045	2.88	2.525
	ENSG00000076928	ARHGEF1	62.1	35.49	35.24
	ENSG00000196968	FUT11	7.45	4.26	4.915
	ENSG00000153815	CMIP	12.955	7.41	8.365
	ENSG00000167523	SPATA33	1.89	1.085	1.075
	ENSG00000259330	INAFM2	16.96	9.75	9.655
	ENSG00000213020	ZNF611	4.105	2.36	1.595
	ENSG00000148154	UGCG	7.62	4.385	4.1
	ENSG00000138621	PPCDC	40.275	23.2	23.105
	ENSG00000134802	SLC43A3	194.755	112.305	111.27
	ENSG00000254709	IGLL5	478.54	276.06	257.295
	ENSG00000108622	ICAM2	57.68	33.275	34.125
	ENSG00000140948	ZCCHC14	3.04	1.755	1.97
	ENSG00000180425	C11orf71	11.835	6.835	7.12
	ENSG00000072786	STK10	43.6	25.185	28.735
	ENSG00000177732	SOX12	4.11	2.38	2.355
	ENSG00000082213	C5orf22	20.87	12.095	11.915
	ENSG00000124067	SLC12A4	40.46	23.5	24.31
	ENSG00000175354	PTPN2	36.485	21.235	21.675
	ENSG00000167555	ZNF528	2.035	1.185	1.15
	ENSG00000174446	SNAPC5	33.435	19.475	18.965
	ENSG00000164574	GALNT10	14.42	8.4	8.53
	ENSG00000162980	ARL5A	18.855	11	9.975
	ENSG00000115738	ID2	54.865	32.015	32.74
	ENSG00000170734	POLH	10.545	6.155	5.425
	ENSG00000110395	CBL	10.935	6.385	6.89
	ENSG00000145715	RASA1	16.455	9.62	9.705
	ENSG00000164332	UBLCP1	22.15	12.96	12.87
	ENSG00000181163	NPM1	3103.08	1817.21	1680.28
	ENSG00000153044	CENPH	31.985	18.745	19.88
	ENSG00000258056	LOC105369779	3.685	2.16	1.94
	ENSG00000163001	CFAP36	6.48	3.8	3.88
	ENSG00000178127	NDUFV2	390.145	228.845	212.74
	ENSG00000169230	PRELID1	387.945	227.57	204.84
	ENSG00000120280	CXorf21	5.545	3.255	2.775
	ENSG00000075826	SEC31B	3.475	2.04	2.105
	ENSG00000197530	MIB2	8.96	5.26	5.54
	ENSG00000196924	FLNA	155.63	91.495	93.51
	ENSG00000169884	WNT10B	9.715	5.72	3.74
	ENSG00000171469	ZNF561	17.195	10.135	9.25
	ENSG00000183580	FBXL7	4.08	2.405	2.44
	ENSG00000113643	RARS1	77.44	45.66	43.41
	ENSG00000162733	DDR2	10.505	6.195	6.86
	ENSG00000111859	NEDD9	5.61	3.315	3.345
	ENSG00000266094	RASSF5	52.2	30.855	32.11
	ENSG00000203667	COX20	60.945	36.09	35.09
	ENSG00000100345	MYH9	93.365	55.295	60.82
	ENSG00000132356	PRKAA1	40.075	23.775	24.54
	ENSG00000196208	GREB1	9.12	5.415	5.16
	ENSG00000150712	MTMR12	35.775	21.27	22.365
	ENSG00000123908	AGO2	19.21	11.425	12.545
	ENSG00000131504	DIAPH1	61.82	36.77	36.555
	ENSG00000128294	TPST2	55.585	33.09	32.72
	ENSG00000110536	PTPMT1	30.92	18.415	19.87
	ENSG00000113522	RAD50	30.825	18.36	17
	ENSG00000113194	FAF2	33.28	19.835	20.69
	ENSG00000153786	ZDHHC7	18.73	11.165	9.655
	ENSG00000134987	WDR36	31.745	18.925	19.13
	ENSG00000160991	ORAI2	103.255	61.56	61.04
	ENSG00000131446	MGAT1	115.03	68.595	65.965
	ENSG00000185862	EVI2B	205.275	122.46	120.735
	ENSG00000163535	SGO2	18.405	10.985	8.935
	ENSG00000146063	TRIM41	13.6	8.12	8.57
	ENSG00000148841	ITPRIP	5.225	3.125	3.2
	ENSG00000164338	UTP15	26.525	15.865	15.35
	ENSG00000123219	CENPK	29.535	17.705	18.105
	ENSG00000119041	GTF3C3	14.075	8.44	8.22
	ENSG00000087842	PIR	3.41	2.045	2.085
	ENSG00000086589	RBM22	74.155	44.55	45.275
	ENSG00000254413	CHKB-CPT1B	6.515	3.915	3.62
	ENSG00000039123	MTREX	79.56	47.82	49.19
	ENSG00000137807	KIF23	55.585	33.42	26.62
	ENSG00000140406	TLNRD1	10.675	6.425	7.09
	ENSG00000105379	ETFB	48.795	29.44	24.605
	ENSG00000127124	HIVEP3	2.005	1.21	1.07
	ENSG00000179163	FUCA1	9.995	6.045	5.655
	ENSG00000285331	LOC145783	6.88	4.165	3.83
	ENSG00000113312	TTC1	100.41	60.825	64.025
	ENSG00000187984	ANKRD19P	19.295	11.695	10.845
	ENSG00000183258	DDX41	70	42.46	43.62
	ENSG00000237491	LINC01409	3.615	2.195	1.42
	ENSG00000164211	STARD4	13.715	8.335	9.01
	ENSG00000177595	PIDD1	12.635	7.68	7.365
	ENSG00000246174	KCTD21-AS1	2.155	1.31	1.415
	ENSG00000257267	ZNF271P	8.905	5.415	5.29
	ENSG00000170231	FABP6	5.04	3.065	2.49
	ENSG00000185339	TCN2	19.22	11.69	10.905
	ENSG00000168734	PKIG	6.265	3.815	4.005
	ENSG00000105220	GPI	434.96	265.05	267.185
	ENSG00000166192	SENP8	2.14	1.305	1.385
	ENSG00000167515	TRAPPC2L	58.505	35.68	34.69
	ENSG00000031003	FAM13B	6.375	3.89	2.945
	ENSG00000164236	ANKRD33B	17.96	10.97	11.675
	ENSG00000082516	GEMIN5	26.3	16.09	15.62
	ENSG00000028310	BRD9	26.175	16.04	16.595
	ENSG00000197077	KIAA1671	2.325	1.425	1.465
	ENSG00000113141	IK	118.785	72.815	78.49
	ENSG00000066583	ISOC1	26.215	16.07	16.645
	ENSG00000013561	RNF14	29.67	18.2	17.595
	ENSG00000110844	PRPF40B	5.81	3.565	3.625
	ENSG00000213398	LCAT	9.41	5.775	5.575
	ENSG00000171720	HDAC3	41.93	25.74	27.08
	ENSG00000103264	FBXO31	9.975	6.135	5.38
	ENSG00000114023	FAM162A	101.785	62.645	63.21
	ENSG00000121281	ADCY7	14.85	9.14	8.17
	ENSG00000141428	C18orf21	50.925	31.38	32.85
	ENSG00000149646	CNBD2	11.885	7.325	6.86
	ENSG00000120137	PANK3	16.06	9.905	10.635
	ENSG00000205765	C5orf51	11.72	7.235	6.57
	ENSG00000174695	TMEM167A	83.83	51.77	49.055
	ENSG00000100150	DEPDC5	5.535	3.42	3.59
	ENSG00000245522	LINC02709	2.715	1.68	1.465
	ENSG00000170445	HARS1	102.42	63.41	64.585
	ENSG00000065809	FAM107B	9.095	5.635	5.28
	ENSG00000154639	CXADR	3.395	2.105	2.145
	ENSG00000135862	LAMC1	12.285	7.62	7.685
	ENSG00000132819	RBM38	211.58	131.29	134.015
	ENSG00000196154	S100A4	111.815	69.545	52.15
	ENSG00000072778	ACADVL	265.855	165.42	175.84
	ENSG00000113328	CCNG1	215.55	134.295	137.72
	ENSG00000134146	DPH6	12.5	7.79	7.11
	ENSG00000114867	EIF4G1	207.85	129.595	124.82
	ENSG00000037474	NSUN2	106.41	66.37	63.02
	ENSG00000152684	PELO	11.875	7.41	7.805
	ENSG00000111671	SPSB2	1.81	1.13	1.185
	ENSG00000178913	TAF7	94.71	59.14	61.68
	ENSG00000197535	MYO5A	19.995	12.49	12.555
	ENSG00000160685	ZBTB7B	26.885	16.795	17.535
	ENSG00000178531	CTXN1	7.95	4.975	4.8
	ENSG00000125124	BBS2	2.98	1.865	1.165
	ENSG00000167526	RPL13	2574.26	1611.57	1641.38
	ENSG00000103653	CSK	119.045	74.53	75.49
	ENSG00000153391	INO80C	24.475	15.325	14.59
	ENSG00000057294	PKP2	34.73	21.8	19.395
	ENSG00000109971	HSPA8	2279.38	1431.66	1123.99
	ENSG00000140474	ULK3	22.32	14.04	13.16
	ENSG00000071127	WDR1	241.665	152.025	160.505
	ENSG00000000457	SCYL3	11.37	7.155	7.365
	ENSG00000135828	RNASEL	3.485	2.195	2.24
	ENSG00000105063	PPP6R1	46.19	29.095	29.23
	ENSG00000086189	DIMT1	39.43	24.855	24.265
	ENSG00000103253	HAGHL	11.855	7.475	7.43
	ENSG00000085231	AK6	66.97	42.25	34.235
	ENSG00000105722	ERF	32.775	20.7	21.675
	ENSG00000260456	C16orf95	3.18	2.01	2.035
	ENSG00000164180	TMEM161B	15.035	9.505	9.075
	ENSG00000138641	HERC3	3.865	2.445	2.525
	ENSG00000141380	SS18	48.465	30.66	28.84
	ENSG00000233276	GPX1	295.44	186.97	179.945
	ENSG00000251503	CENPS-CORT	5.83	3.69	12.17
	ENSG00000113716	HMGXB3	26.55	16.82	16.355
	ENSG00000119139	TJP2	8.61	5.455	5.595
	ENSG00000048392	RRM2B	11.125	7.055	7.24
	ENSG00000287263	FLJ32255	3.29	2.09	1.98
	ENSG00000164902	PHAX	93.3	59.29	54.085
	ENSG00000070814	TCOF1	57.79	36.73	34.19
	ENSG00000137834	SMAD6	3.01	1.915	1.635
	ENSG00000187953	PMS2CL	2.73	1.74	1.57
	ENSG00000161010	MRNIP	12.755	8.13	7.195
	ENSG00000058729	RIOK2	54.42	34.7	30.025
	ENSG00000157483	MYO1E	28.245	18.025	17.185
	ENSG00000105329	TGFB1	128.31	81.885	84.765
	ENSG00000151458	ANKRD50	2.495	1.595	1.55
	ENSG00000198851	CD3E	7.8	4.99	3.985
	ENSG00000141425	RPRD1A	20.445	13.085	12.34
	ENSG00000121621	KIF18A	8.335	5.345	4.645
	ENSG00000160439	RDH13	9.795	6.285	6.08
	ENSG00000112561	TFEB	7.805	5.01	4.7
	ENSG00000256940	PPP1R14B-AS1	3.435	2.205	2.12
	ENSG00000015676	NUDCD3	35.525	22.805	20.84
	ENSG00000164291	ARSK	5.235	3.365	3.42
	ENSG00000111328	CDK2AP1	17.855	11.485	10.92
	ENSG00000113387	SUB1	2114.16	1360.08	1385.41
	ENSG00000113119	TMCO6	15.485	9.965	8.89
	ENSG00000164253	WDR41	26.3	16.93	17.435
	ENSG00000131797	CLUHP3	3.58	2.305	2.25
	ENSG00000100983	GSS	34.43	22.175	22.285
	ENSG00000213585	VDAC1	349.335	225.105	214.07
	ENSG00000275896	PRSS2	2.505	1.615	6.115
	ENSG00000163577	EIF5A2	7.67	4.945	4.515
	ENSG00000128335	APOL2	24.65	15.9	15.485
	ENSG00000137955	RABGGTB	150.63	97.205	98.75
	ENSG00000130821	SLC6A8	5.565	3.595	3.59
	ENSG00000132589	FLOT2	28.525	18.45	18.52
	ENSG00000120314	WDR55	22.78	14.735	14.385
	ENSG00000131153	GINS2	28.16	18.24	17.33
	ENSG00000108406	DHX40	11.775	7.63	7.77
	ENSG00000150753	CCT5	421.075	273.27	277.18
	ENSG00000173598	NUDT4	29.415	19.095	18.785
	ENSG00000112996	MRPS30	84.62	54.935	50.755
	ENSG00000176715	ACSF3	21.61	14.04	12.47
	ENSG00000145494	NDUFS6	157.05	102.15	98.755
	ENSG00000188157	AGRN	3.5	2.28	1.93
	ENSG00000217555	CKLF	146.145	95.3	90.91
	ENSG00000197989	SNHG12	68.405	44.615	41.665
	ENSG00000100429	HDAC10	21.795	14.225	13.42
	ENSG00000113456	RAD1	32.585	21.315	21.305
	ENSG00000170606	HSPA4	175.84	115.04	105.915
	ENSG00000171467	ZNF318	4.955	3.245	3.295
	ENSG00000176890	TYMS	193.705	126.895	118.505
	ENSG00000048740	CELF2	36.05	23.63	23.86
	ENSG00000172466	ZNF24	22.67	14.865	14.225
	ENSG00000104267	CA2	7.49	4.915	4.765
	ENSG00000110315	RNF141	7.15	4.695	4.54
	ENSG00000145860	RNF145	25.34	16.665	16.145
	ENSG00000010318	PHF7	3.8	2.5	1.825
	ENSG00000167693	NXN	3.685	2.425	1.375
	ENSG00000223959	AFG3L1P	8.555	5.635	4.93
	ENSG00000228716	DHFR	111.34	73.42	71.265
	ENSG00000154124	OTULIN	9.715	6.42	6.155
	ENSG00000138078	PREPL	18.58	12.285	12.13
	ENSG00000131061	ZNF341	3.735	2.47	2.29
	ENSG00000186310	NAP1L3	4.965	3.285	3.235
	ENSG00000078043	PIAS2	19.11	12.66	12.4
	ENSG00000073792	IGF2BP2	7.055	4.675	4.44
	ENSG00000205485	LOC100133091	2.29	1.52	1.225
	ENSG00000112208	BAG2	2.235	1.485	1.355
	ENSG00000213445	SIPA1	22.14	14.725	14.61
	ENSG00000109917	ZPR1	103.365	68.775	68.905
	ENSG00000069943	PIGB	9.165	6.105	5.49
	ENSG00000251201	TMED7-TICAM2	5.395	3.595	3.1
	ENSG00000160746	ANO10	8.89	5.925	5.475
	ENSG00000245149	RNF139-AS1	1.755	1.17	1.165
	The differential identified by Fold Change>1.5. The gene in red are enriched in H929-TP53KO, while the gene in blue are enriched in H929-Ctrl.
