# Supplementary material for: Genetic Aberrations and Interaction of NEK2 and TP53 Accelerate Aggressiveness of Multiple Myeloma
Source: Adv Sci (Weinh). 2022 Jan 27;9(9):2104491. doi: 10.1002/advs.202104491 (PMC8948659; doi:10.1002/advs.202104491)
Supplement: Supplementary file 12 — Supplemental Figure 2 [file ADVS-9-2104491-s008.xls]

## Sheet: Fig2 survival
Supporting information 4 : related to Figure 2. Overall survival of MM patients with NEK2 amplification and/or deletion/mutation of TP53
Fig2 B
TP53 nD & NEK2 nG	TP53 D & NEK2 nG	0.0036	**			Median survival
TP53 nD & NEK2 nG	TP53 D & NEK2 G	0.003	**		TP53 nD & NEK2 nG	Undefined
TP53 nD & NEK2 nG	TP53 nD & NEK2 G	0.0013	**		TP53 D & NEK2 nG	49
TP53 nD & NEK2 G	TP53 D & NEK2 nG	0.6609	ns		TP53 nD & NEK2 G	44.83
TP53 nD & NEK2 G	TP53 D & NEK2 G	0.0357	*		TP53 D & NEK2 G	32.4
TP53 D & NEK2 nG	TP53 D & NEK2 G	0.1144	ns
Fig2 D
NEK2LP53N	NEK2HP53N	0.0018	**			Median survival
NEK2LP53N	NEK2HP53M	<0.0001	****		NEK2LP53N	Undefined
NEK2LP53N	NEK2LP53M	0.1287	ns		NEK2HP53N	54.87
NEK2HP53N	NEK2LP53M	0.6525	ns		NEK2LP53M	Undefined
NEK2HP53N	NEK2HP53M	0.0054	**		NEK2HP53M	25.07
NEK2LP53M	NEK2HP53M	0.2579	ns
Fig2 F
NEK2HP53L	NEK2LP53H	0.0002	***
NEK2LP53H	NEK2LP53L	0.4562	ns			Median survival
NEK2HP53H	NEK2HP53L	0.4086	ns		NEK2LP53H	Undefined
NEK2HP53L	NEK2LP53L	0.0012	**		NEK2HP53L	40.83
NEK2HP53H	NEK2LP53L	0.0437	*		NEK2LP53L	Undefined
NEK2HP53H	NEK2LP53H	0.0133	*		NEK2HP53H	49
